# Supplementary material for: Transcriptome of the coralline alga Calliarthron tuberculosum (Corallinales, Rhodophyta) reveals convergent evolution of a partial lignin biosynthesis pathway
Source: PLoS One. 2022 Jul 14;17(7):e0266892. doi: 10.1371/journal.pone.0266892 (PMC9282553; doi:10.1371/journal.pone.0266892)
Supplement: S2 Table — Query sequence is indicated by contig number. Result hits are indicated by description (At tax ID 3702) and colored by overall alignment scores with red (> = 200), pink (80–200), green (50–80), blue (40–50), and black (<40) that are most to least reliable scores in that order. (XLSX) [file pone.0266892.s008.xlsx]

## Sheet: Sheet1
Table S2. Top hits against Arabidopsis thaliana (taxid:3702) using Calliarthron sequences as the search query (BLASTP). Query sequence is indicated by contig number. Result hits are indicated by description (At tax ID 3702) and colored by overall alignment scores with red (>=200), pink (80-200), green (50-80), blue (40-50), and black (<40) that are most to least reliable scores in that order.
Contig number	Gene Canadidate	E value from HMMER	Description (At tax ID 3702)	Max score	Total score	Query cover	E value	Ident	Accession
c145839_g1_i1_1	Ct4CL	9.9e-84	oxalate--CoA ligase [Arabidopsis lyrata subsp. lyrata]	507	507	0.75	3e-178	0.54	XP_002877640.1
			AMP-dependent synthetase and ligase family protein [Arabidopsis thaliana]	504	504	0.75	3e-177	0.53	NP_190468.1
			4-coumarate:CoA ligase 2 [Arabidopsis thaliana]	199	199	0.72	3e-58	0.29	NP_188761.1
			malonate--CoA ligase [Arabidopsis lyrata subsp. lyrata]	195	195	0.71	2e-56	0.32	XP_002882983.1
			4-coumarate--CoA ligase 2 [Arabidopsis lyrata subsp. lyrata]	187	187	0.69	2e-54	0.29	XP_020889382.1
			AMP-dependent synthetase and ligase family protein [Arabidopsis thaliana]	189	189	0.71	5e-54	0.31	NP_001319565.1
			4-coumarate--CoA ligase-like 7 [Arabidopsis lyrata subsp. lyrata]	183	183	0.74	1e-52	0.29	XP_002872738.1
			AMP-dependent synthetase and ligase family protein [Arabidopsis thaliana]	183	183	0.74	2e-52	0.29	NP_192425.1
			4-coumarate--CoA ligase 4 [Arabidopsis lyrata subsp. lyrata]	174	174	0.74	5e-49	0.26	XP_002885429.1
			4-coumarate:CoA ligase 3 [Arabidopsis thaliana]	173	173	0.72	1e-48	0.28	NP_176686.1
			4-coumarate:CoA ligase 5 [Arabidopsis thaliana]	171	171	0.74	8e-48	0.26	NP_188760.3
			4-coumarate--CoA ligase 3 [Arabidopsis lyrata subsp. lyrata]	169	169	0.72	5e-47	0.27	XP_020890902.1
			4-coumarate:CoA ligase 2 [Arabidopsis thaliana]	165	165	0.62	3e-46	0.29	NP_001327049.1
			4-coumarate--CoA ligase 1 [Arabidopsis lyrata subsp. lyrata]	164	164	0.72	3e-45	0.28	XP_002894328.1
			4-coumarate:CoA ligase 1 [Arabidopsis thaliana]	160	160	0.72	9e-44	0.27	NP_175579.1
			AMP-dependent synthetase and ligase family protein [Arabidopsis thaliana]	159	159	0.73	2e-43	0.29	NP_176786.1
			AMP-dependent synthetase and ligase family protein [Arabidopsis thaliana]	158	158	0.74	2e-43	0.29	NP_198628.2
			AMP-dependent synthetase and ligase family protein [Arabidopsis thaliana]	158	158	0.74	3e-43	0.27	NP_193636.1
			LOW QUALITY PROTEIN: 4-coumarate--CoA ligase-like 1 [Arabidopsis lyrata subsp. lyrata]	157	157	0.74	7e-43	0.28	XP_020889868.1
			4-coumarate--CoA ligase-like 6 [Arabidopsis lyrata subsp. lyrata]	156	156	0.74	1e-42	0.27	XP_002867963.1
c141558_g4_i1_3	Ct4CL	6.7e-79	AMP-dependent synthetase and ligase family protein [Arabidopsis thaliana]	391	391	0.75	2e-129	0.4	NP_189021.2
			acyl-activating enzyme 15 [Arabidopsis thaliana]	390	390	0.79	5e-129	0.37	NP_193143.2
			long-chain-fatty-acid--[acyl-carrier-protein] ligase AEE15, chloroplastic [Arabidopsis lyrata subsp. lyrata]	387	387	0.78	1e-127	0.38	XP_002868316.1
			probable acyl-activating enzyme 16, chloroplastic isoform X1 [Arabidopsis lyrata subsp. lyrata]	385	385	0.75	5e-127	0.39	XP_002885598.1
			probable acyl-activating enzyme 16, chloroplastic isoform X3 [Arabidopsis lyrata subsp. lyrata]	334	334	0.7	1e-108	0.38	XP_020887372.1
			probable acyl-activating enzyme 16, chloroplastic isoform X2 [Arabidopsis lyrata subsp. lyrata]	324	324	0.64	1e-104	0.39	XP_020887371.1
			long-chain acyl-CoA synthetase 7 [Arabidopsis thaliana]	175	175	0.68	4e-48	0.27	NP_198112.2
			long chain acyl-CoA synthetase 7, peroxisomal [Arabidopsis lyrata subsp. lyrata]	175	175	0.7	5e-48	0.27	XP_020876891.1
			long chain acyl-CoA synthetase 6, peroxisomal [Arabidopsis lyrata subsp. lyrata]	172	172	0.68	5e-47	0.27	XP_020887154.1
			long-chain acyl-CoA synthetase 6 [Arabidopsis thaliana]	172	172	0.68	1e-46	0.27	NP_566265.1
			AMP-dependent synthetase and ligase family protein [Arabidopsis thaliana]	159	159	0.69	2e-42	0.26	NP_176622.1
			long chain acyl-CoA synthetase 2 [Arabidopsis lyrata subsp. lyrata]	153	153	0.71	3e-40	0.26	XP_020869208.1
			long chain acyl-CoA synthetase 3 [Arabidopsis lyrata subsp. lyrata]	148	148	0.69	8e-39	0.25	XP_020889951.1
			long-chain acyl-CoA synthetase 2 [Arabidopsis thaliana]	147	147	0.7	3e-38	0.26	NP_175368.2
			AMP-dependent synthetase and ligase family protein [Arabidopsis thaliana]	140	140	0.75	5e-36	0.24	NP_192841.1
			long chain acyl-CoA synthetase 1 [Arabidopsis lyrata subsp. lyrata]	140	140	0.7	6e-36	0.25	XP_002880290.2
			AMP-dependent synthetase and ligase family protein [Arabidopsis thaliana]	138	138	0.69	1e-35	0.26	NP_001325159.1
			AMP-dependent synthetase and ligase family protein [Arabidopsis thaliana]	138	138	0.69	3e-35	0.26	NP_182246.1
			long chain acyl-CoA synthetase 9 [Arabidopsis thaliana]	137	137	0.65	1e-34	0.25	NP_177882.1
			long chain acyl-CoA synthetase 1 [Arabidopsis lyrata subsp. lyrata]	136	136	0.69	1e-34	0.27	XP_002880289.1
c141558_g4_i2_3		3.2e-70	Same results as c141558_g4_i1_3
c142563_g1_i1_2	Ct4CL	4e-70	long chain acyl-CoA synthetase 5 [Arabidopsis lyrata subsp. lyrata]	424	424	0.7	5e-141	0.36	XP_002872543.1
			AMP-dependent synthetase and ligase family protein [Arabidopsis thaliana]	423	423	0.7	2e-140	0.36	NP_192841.1
			AMP-dependent synthetase and ligase family protein [Arabidopsis thaliana]	421	421	0.7	8e-140	0.37	NP_176622.1
			AMP-dependent synthetase and ligase family protein [Arabidopsis thaliana]	419	419	0.7	7e-139	0.36	NP_194116.1
			long chain acyl-CoA synthetase 2 [Arabidopsis lyrata subsp. lyrata]	418	418	0.69	2e-138	0.36	XP_020869208.1
			long-chain acyl-CoA synthetase 2 [Arabidopsis thaliana]	418	418	0.69	2e-138	0.36	NP_175368.2
			long chain acyl-CoA synthetase 3 [Arabidopsis lyrata subsp. lyrata]	416	416	0.68	6e-138	0.37	XP_020889951.1
			long chain acyl-CoA synthetase 4 [Arabidopsis lyrata subsp. lyrata]	408	408	0.7	8e-135	0.36	XP_020873365.1
			long chain acyl-CoA synthetase 7, peroxisomal [Arabidopsis lyrata subsp. lyrata]	396	396	0.68	1e-129	0.36	XP_020876891.1
			long-chain acyl-CoA synthetase 7 [Arabidopsis thaliana]	395	395	0.65	4e-129	0.36	NP_198112.2
			long chain acyl-CoA synthetase 6, peroxisomal [Arabidopsis lyrata subsp. lyrata]	375	375	0.65	2e-121	0.35	XP_020887154.1
			AMP-dependent synthetase and ligase family protein [Arabidopsis thaliana]	373	373	0.68	2e-121	0.35	NP_182246.1
			long chain acyl-CoA synthetase 1 [Arabidopsis lyrata subsp. lyrata]	370	370	0.68	4e-120	0.35	XP_002880289.1
			AMP-dependent synthetase and ligase family protein [Arabidopsis thaliana]	368	368	0.66	5e-120	0.36	NP_001325159.1
			long-chain acyl-CoA synthetase 6 [Arabidopsis thaliana]	368	368	0.65	7e-119	0.35	NP_566265.1
			long chain acyl-CoA synthetase 1 [Arabidopsis lyrata subsp. lyrata]	360	360	0.68	5e-116	0.35	XP_002880290.2
			long-chain acyl-CoA synthetase 2 [Arabidopsis thaliana]	292	292	0.5	9e-92	0.34	NP_001321632.1
			long chain acyl-CoA synthetase 9, chloroplastic [Arabidopsis lyrata subsp. lyrata]	286	286	0.65	2e-87	0.32	XP_020890152.1
			long chain acyl-CoA synthetase 9 [Arabidopsis thaliana]	282	282	0.65	4e-86	0.31	NP_177882.1
			long chain acyl-CoA synthetase 9 [Arabidopsis thaliana]	270	270	0.58	3e-83	0.33	NP_001321320.1
			long chain acyl-CoA synthetase 8 [Arabidopsis lyrata subsp. lyrata]	255	255	0.65	7e-76	0.29	XP_002883636.1
			AMP-dependent synthetase and ligase family protein [Arabidopsis thaliana]	254	254	0.65	1e-75	0.29	NP_178516.1
			long-chain-fatty-acid--[acyl-carrier-protein] ligase AEE15, chloroplastic [Arabidopsis lyrata subsp. lyrata]	149	149	0.64	3e-38	0.27	XP_002868316.1
			acyl-activating enzyme 15 [Arabidopsis thaliana]	148	148	0.64	4e-38	0.27	NP_193143.2
			probable acyl-activating enzyme 16, chloroplastic isoform X1 [Arabidopsis lyrata subsp. lyrata]	144	144	0.64	1e-36	0.25	XP_002885598.1
			AMP-dependent synthetase and ligase family protein [Arabidopsis thaliana]	141	141	0.64	1e-35	0.25	NP_189021.2
			probable acyl-activating enzyme 16, chloroplastic isoform X2 [Arabidopsis lyrata subsp. lyrata]	136	136	0.52	1e-34	0.27	XP_020887371.1
			probable acyl-activating enzyme 16, chloroplastic isoform X3 [Arabidopsis lyrata subsp. lyrata]	114	114	0.47	4e-27	0.25	XP_020887372.1
			4-coumarate--CoA ligase 3 [Arabidopsis lyrata subsp. lyrata]	96.9	140	0.26	2e-21	0.36	XP_020890902.1
			4-coumarate--CoA ligase 4 [Arabidopsis lyrata subsp. lyrata]	96.6	147	0.25	2e-21	0.35	XP_002885429.1
			4-coumarate--CoA ligase-like 7 [Arabidopsis lyrata subsp. lyrata]	96	143	0.49	3e-21	0.34	XP_002872738.1
			4-coumarate:CoA ligase 5 [Arabidopsis thaliana]	95.4	142	0.28	4e-21	0.35	NP_001326762.1
			4-coumarate:CoA ligase 2 [Arabidopsis thaliana]	94.8	145	0.27	4e-21	0.35	NP_001327049.1
			4-coumarate:CoA ligase 5 [Arabidopsis thaliana]	94.8	142	0.27	4e-21	0.35	NP_001326761.1
			4-coumarate:CoA ligase 5 [Arabidopsis thaliana]	95.7	143	0.28	4e-21	0.35	NP_188760.3
			4-coumarate:CoA ligase 2 [Arabidopsis thaliana]	95.4	146	0.27	5e-21	0.35	NP_188761.1
			4-coumarate--CoA ligase 2 [Arabidopsis lyrata subsp. lyrata]	93.3	141	0.26	9e-21	0.34	XP_020889382.1
			4-coumarate:CoA ligase 3 [Arabidopsis thaliana]	93.9	137	0.26	2e-20	0.34	NP_176686.1
			AMP-dependent synthetase and ligase family protein [Arabidopsis thaliana]	93.1	140	0.49	2e-20	0.34	NP_192425.1
c95137_g1_i1_5	Ct4CL	3.2e-62	long-chain acyl-CoA synthetase 7 [Arabidopsis thaliana]	401	401	0.46	2e-127	0.35	NP_198112.2
			AMP-dependent synthetase and ligase family protein [Arabidopsis thaliana]	397	397	0.46	2e-126	0.36	NP_192841.1
			long-chain acyl-CoA synthetase 6 [Arabidopsis thaliana]	398	398	0.46	3e-126	0.36	NP_566265.1
			long chain acyl-CoA synthetase 6, peroxisomal [Arabidopsis lyrata subsp. lyrata]	398	398	0.46	3e-126	0.36	XP_020887154.1
			long chain acyl-CoA synthetase 7, peroxisomal [Arabidopsis lyrata subsp. lyrata]	393	393	0.46	2e-124	0.35	XP_020876891.1
			long-chain acyl-CoA synthetase 2 [Arabidopsis thaliana]	386	386	0.44	3e-122	0.38	NP_175368.2
			long chain acyl-CoA synthetase 5 [Arabidopsis lyrata subsp. lyrata]	384	384	0.46	2e-121	0.35	XP_002872543.1
			long chain acyl-CoA synthetase 2 [Arabidopsis lyrata subsp. lyrata]	382	382	0.44	8e-121	0.38	XP_020869208.1
			AMP-dependent synthetase and ligase family protein [Arabidopsis thaliana]	382	382	0.47	8e-121	0.36	NP_176622.1
			long chain acyl-CoA synthetase 3 [Arabidopsis lyrata subsp. lyrata]	378	378	0.46	5e-119	0.36	XP_020889951.1
			long chain acyl-CoA synthetase 4 [Arabidopsis lyrata subsp. lyrata]	371	371	0.45	1e-116	0.35	XP_020873365.1
			AMP-dependent synthetase and ligase family protein [Arabidopsis thaliana]	370	370	0.45	3e-116	0.35	NP_194116.1
			long chain acyl-CoA synthetase 1 [Arabidopsis lyrata subsp. lyrata]	363	363	0.46	2e-113	0.34	XP_002880290.2
			long chain acyl-CoA synthetase 1 [Arabidopsis lyrata subsp. lyrata]	362	362	0.46	3e-113	0.35	XP_002880289.1
			AMP-dependent synthetase and ligase family protein [Arabidopsis thaliana]	361	361	0.46	6e-113	0.34	NP_182246.1
			AMP-dependent synthetase and ligase family protein [Arabidopsis thaliana]	357	357	0.43	7e-112	0.35	NP_001325159.1
			long chain acyl-CoA synthetase 9, chloroplastic [Arabidopsis lyrata subsp. lyrata]	279	279	0.37	1e-82	0.34	XP_020890152.1
			long chain acyl-CoA synthetase 9 [Arabidopsis thaliana]	275	275	0.37	5e-81	0.34	NP_177882.1
			long chain acyl-CoA synthetase 9 [Arabidopsis thaliana]	262	262	0.33	1e-77	0.35	NP_001321320.1
			AMP-dependent synthetase and ligase family protein [Arabidopsis thaliana]	259	259	0.41	6e-75	0.31	NP_178516.1
c141618_g1_i1_3	Ct4CL	9.8e-54	malonate--CoA ligase [Arabidopsis lyrata subsp. lyrata]	285	285	0.53	1e-88	0.36	XP_002882983.1
			AMP-dependent synthetase and ligase family protein [Arabidopsis thaliana]	281	281	0.53	2e-87	0.35	NP_001319565.1
			oxalate--CoA ligase [Arabidopsis lyrata subsp. lyrata]	135	135	0.52	1e-34	0.29	XP_002877640.1
			AMP-dependent synthetase and ligase family protein [Arabidopsis thaliana]	134	134	0.49	3e-34	0.28	NP_198628.2
			AMP-dependent synthetase and ligase family protein [Arabidopsis thaliana]	132	132	0.52	1e-33	0.29	NP_190468.1
			4-coumarate--CoA ligase 2 [Arabidopsis lyrata subsp. lyrata]	130	130	0.44	2e-33	0.29	XP_020889382.1
			4-coumarate:CoA ligase 1 [Arabidopsis thaliana]	129	129	0.49	2e-32	0.3	NP_175579.1
			4-coumarate:CoA ligase 2 [Arabidopsis thaliana]	128	128	0.42	5e-32	0.3	NP_188761.1
			4-coumarate--CoA ligase 1 [Arabidopsis lyrata subsp. lyrata]	126	126	0.49	3e-31	0.29	XP_002894328.1
			AMP-dependent synthetase and ligase family protein [Arabidopsis thaliana]	122	122	0.47	4e-30	0.26	NP_173474.5
			AMP-dependent synthetase and ligase family protein [Arabidopsis thaliana]	121	121	0.43	9e-30	0.29	NP_001331962.1
			4-coumarate--CoA ligase-like 8 [Arabidopsis lyrata subsp. lyrata]	120	120	0.43	2e-29	0.27	XP_020866801.1
			4-coumarate--CoA ligase-like 8 [Arabidopsis lyrata subsp. lyrata]	119	119	0.43	3e-29	0.28	XP_002870867.1
			4-coumarate:CoA ligase 1 [Arabidopsis thaliana]	119	119	0.44	4e-29	0.31	NP_001077697.1
			AMP-dependent synthetase and ligase family protein [Arabidopsis thaliana]	116	116	0.41	2e-28	0.29	NP_001331964.1
			4-coumarate--CoA ligase-like 5 [Arabidopsis lyrata subsp. lyrata]	115	115	0.49	1e-27	0.26	XP_020866802.1
			OPC-8:0 CoA ligase1 [Arabidopsis thaliana]	115	115	0.43	1e-27	0.26	NP_564115.1
			4-coumarate--CoA ligase-like 4 [Arabidopsis lyrata subsp. lyrata]	114	114	0.48	2e-27	0.27	XP_020869904.1
			4-coumarate--CoA ligase-like 6 [Arabidopsis lyrata subsp. lyrata]	114	114	0.42	3e-27	0.27	XP_002867963.1
			AMP-dependent synthetase and ligase family protein [Arabidopsis thaliana]	112	112	0.42	7e-27	0.26	NP_193636.1
c139587_g1_i1_5	Ct4CL	6.1e-50	acetyl-coenzyme A synthetase, chloroplastic/glyoxysomal isoform X1 [Arabidopsis lyrata subsp. lyrata]	672	672	0.83	0	0.5	XP_002870488.1
			acetyl-coenzyme A synthetase, chloroplastic/glyoxysomal isoform X2 [Arabidopsis lyrata subsp. lyrata]	671	671	0.83	0	0.5	XP_020874436.1
			acetyl-CoA synthetase [Arabidopsis thaliana]	667	667	0.83	0	0.5	NP_001031974.2
			acetyl-CoA synthetase [Arabidopsis thaliana]	667	667	0.83	0	0.5	NP_198504.1
			acetyl-CoA synthetase [Arabidopsis thaliana]	572	572	0.71	0	0.5	NP_001331096.1
			acyl-activating enzyme 17 [Arabidopsis thaliana]	132	132	0.7	5e-33	0.26	NP_197696.2
			probable acyl-activating enzyme 17, peroxisomal [Arabidopsis lyrata subsp. lyrata]	132	132	0.69	7e-33	0.26	XP_020878192.1
			4-coumarate--CoA ligase-like 7 [Arabidopsis lyrata subsp. lyrata]	115	115	0.68	6e-28	0.23	XP_002872738.1
			AMP-dependent synthetase and ligase family protein [Arabidopsis thaliana]	108	108	0.68	1e-25	0.22	NP_192425.1
			acyl-activating enzyme 18 [Arabidopsis thaliana]	108	108	0.78	6e-25	0.23	NP_175929.3
			4-coumarate--CoA ligase-like 8 [Arabidopsis lyrata subsp. lyrata]	106	106	0.69	9e-25	0.23	XP_002870867.1
			4-coumarate:CoA ligase 3 [Arabidopsis thaliana]	104	104	0.68	5e-24	0.23	NP_176686.1
			4-coumarate--CoA ligase 3 [Arabidopsis lyrata subsp. lyrata]	101	101	0.68	3e-23	0.23	XP_020890902.1
			AMP-dependent synthetase and ligase family protein [Arabidopsis thaliana]	101	101	0.69	4e-23	0.24	NP_198628.2
			acyl-activating enzyme 18 [Arabidopsis thaliana]	100	100	0.66	5e-23	0.24	NP_001077723.1
			4-coumarate:CoA ligase 2 [Arabidopsis thaliana]	97.7	97.7	0.68	6e-22	0.23	NP_188761.1
			AMP-dependent synthetase and ligase family protein [Arabidopsis thaliana]	88.7	88.7	0.69	5e-19	0.21	NP_173474.5
			4-coumarate--CoA ligase-like 4 [Arabidopsis lyrata subsp. lyrata]	87.5	87.5	0.69	1e-18	0.22	XP_020869904.1
			oxalate--CoA ligase [Arabidopsis lyrata subsp. lyrata]	86.9	86.9	0.27	1e-18	0.32	XP_002877640.1
			AMP-dependent synthetase and ligase family protein [Arabidopsis thaliana]	86.6	134	0.38	2e-18	0.32	NP_190468.1
c139317_g1_i1_4	Ct4CL	5.1e-47	long chain acyl-CoA synthetase 2 [Arabidopsis lyrata subsp. lyrata]	189	189	0.58	3e-52	0.28	XP_020869208.1
			long-chain acyl-CoA synthetase 2 [Arabidopsis thaliana]	186	186	0.58	4e-51	0.28	NP_175368.2
			AMP-dependent synthetase and ligase family protein [Arabidopsis thaliana]	182	182	0.6	2e-49	0.26	NP_176622.1
			long chain acyl-CoA synthetase 3 [Arabidopsis lyrata subsp. lyrata]	175	175	0.57	4e-47	0.26	XP_020889951.1
			AMP-dependent synthetase and ligase family protein [Arabidopsis thaliana]	165	165	0.57	6e-44	0.26	NP_192841.1
			long chain acyl-CoA synthetase 5 [Arabidopsis lyrata subsp. lyrata]	164	164	0.57	1e-43	0.26	XP_002872543.1
			AMP-dependent synthetase and ligase family protein [Arabidopsis thaliana]	163	163	0.57	4e-43	0.26	NP_194116.1
			long chain acyl-CoA synthetase 4 [Arabidopsis lyrata subsp. lyrata]	163	163	0.57	7e-43	0.27	XP_020873365.1
			long-chain acyl-CoA synthetase 7 [Arabidopsis thaliana]	157	157	0.6	8e-41	0.25	NP_198112.2
			long chain acyl-CoA synthetase 7, peroxisomal [Arabidopsis lyrata subsp. lyrata]	153	153	0.57	1e-39	0.26	XP_020876891.1
			long-chain acyl-CoA synthetase 6 [Arabidopsis thaliana]	150	150	0.46	1e-38	0.28	NP_566265.1
			long chain acyl-CoA synthetase 6, peroxisomal [Arabidopsis lyrata subsp. lyrata]	148	148	0.61	5e-38	0.26	XP_020887154.1
			long chain acyl-CoA synthetase 1 [Arabidopsis lyrata subsp. lyrata]	147	147	0.59	1e-37	0.27	XP_002880290.2
			AMP-dependent synthetase and ligase family protein [Arabidopsis thaliana]	140	140	0.59	1e-35	0.26	NP_001325159.1
			AMP-dependent synthetase and ligase family protein [Arabidopsis thaliana]	140	140	0.59	2e-35	0.26	NP_182246.1
			long chain acyl-CoA synthetase 1 [Arabidopsis lyrata subsp. lyrata]	135	135	0.59	1e-33	0.25	XP_002880289.1
			long-chain acyl-CoA synthetase 2 [Arabidopsis thaliana]	133	133	0.41	1e-33	0.27	NP_001321632.1
			long-chain-fatty-acid--[acyl-carrier-protein] ligase AEE15, chloroplastic [Arabidopsis lyrata subsp. lyrata]	130	130	0.62	6e-32	0.23	XP_002868316.1
			AMP-dependent synthetase and ligase family protein [Arabidopsis thaliana]	128	128	0.62	4e-31	0.23	NP_189021.2
			malonate--CoA ligase [Arabidopsis lyrata subsp. lyrata]	123	123	0.33	7e-30	0.28	XP_002882983.1
c142036_g1_i1_1	Ct4CL		2-succinylbenzoate--CoA ligase, chloroplastic/peroxisomal isoform X3 [Arabidopsis lyrata subsp. lyrata]	178	178	0.48	7e-48	0.32	XP_020869914.1
			2-succinylbenzoate--CoA ligase, chloroplastic/peroxisomal isoform X4 [Arabidopsis lyrata subsp. lyrata]	175	175	0.48	5e-47	0.31	XP_020869915.1
			acyl-activating enzyme 14 [Arabidopsis thaliana]	171	171	0.48	2e-45	0.32	NP_174340.2
			2-succinylbenzoate--CoA ligase, chloroplastic/peroxisomal isoform X5 [Arabidopsis lyrata subsp. lyrata]	169	169	0.33	2e-45	0.35	XP_020869916.1
			AAE14 [Arabidopsis thaliana]	171	171	0.48	2e-45	0.32	OAP13623.1
			2-succinylbenzoate--CoA ligase, chloroplastic/peroxisomal isoform X1 [Arabidopsis lyrata subsp. lyrata]	171	171	0.42	2e-45	0.33	XP_020869912.1
			2-succinylbenzoate--CoA ligase, chloroplastic/peroxisomal isoform X2 [Arabidopsis lyrata subsp. lyrata]	169	169	0.42	1e-44	0.32	XP_020869913.1
			hypothetical protein ARALYDRAFT_313692 [Arabidopsis lyrata subsp. lyrata]	161	161	0.48	6e-42	0.3	EFH67135.1
			Contains similarity to gi|34845 luciferase YE protein from Pyrophorus plagiophthalamus, and contains an AMP-binding PF|00501 domain [Arabidopsis thaliana]	156	156	0.48	3e-40	0.31	AAF19755.1
			acyl-activating enzyme 14 [Arabidopsis thaliana]	141	141	0.41	7e-36	0.31	NP_001322321.1
			4CL3 [Arabidopsis thaliana]	123	123	0.39	3e-29	0.29	OAP16028.1
			4-coumarate--CoA ligase 3 [Arabidopsis lyrata subsp. lyrata]	123	123	0.39	3e-29	0.29	XP_020890902.1
			4-coumarate:CoA ligase 3 [Arabidopsis thaliana]	123	123	0.39	4e-29	0.29	NP_176686.1
c141893_g1_i1_3	Ct4CL	1.9e-46	acetyl-coenzyme A synthetase, chloroplastic/glyoxysomal isoform X1 [Arabidopsis lyrata subsp. lyrata]	759	759	0.71	0	0.56	XP_002870488.1
			acetyl-coenzyme A synthetase, chloroplastic/glyoxysomal isoform X2 [Arabidopsis lyrata subsp. lyrata]	759	759	0.71	0	0.56	XP_020874436.1
			acetyl-CoA synthetase [Arabidopsis thaliana]	753	753	0.71	0	0.56	NP_001031974.2
			acetyl-CoA synthetase [Arabidopsis thaliana]	752	752	0.71	0	0.56	NP_198504.1
			acetyl-CoA synthetase [Arabidopsis thaliana]	660	660	0.61	0	0.56	NP_001331096.1
			acyl-activating enzyme 17 [Arabidopsis thaliana]	132	132	0.62	1e-32	0.26	NP_197696.2
			probable acyl-activating enzyme 17, peroxisomal [Arabidopsis lyrata subsp. lyrata]	129	129	0.62	1e-31	0.25	XP_020878192.1
			acyl-activating enzyme 18 [Arabidopsis thaliana]	118	118	0.69	3e-28	0.23	NP_175929.3
			acyl-activating enzyme 18 [Arabidopsis thaliana]	113	113	0.55	4e-27	0.23	NP_001077723.1
			probable acyl-activating enzyme 18, peroxisomal [Arabidopsis lyrata subsp. lyrata]	112	112	0.69	4e-26	0.23	XP_020867594.1
			4-coumarate--CoA ligase-like 5 [Arabidopsis lyrata subsp. lyrata]	101	101	0.59	3e-23	0.22	XP_020866802.1
			4-coumarate--CoA ligase-like 8 [Arabidopsis lyrata subsp. lyrata]	97.7	97.7	0.55	8e-22	0.23	XP_020866801.1
			AMP-dependent synthetase and ligase family protein [Arabidopsis thaliana]	96.9	96.9	0.6	1e-21	0.25	NP_190468.1
			OPC-8:0 CoA ligase1 [Arabidopsis thaliana]	96.9	96.9	0.59	2e-21	0.21	NP_564115.1
			oxalate--CoA ligase [Arabidopsis lyrata subsp. lyrata]	92.2	92.2	0.6	4e-20	0.25	XP_002877640.1
			acyl-activating enzyme 17 [Arabidopsis thaliana]	92.2	92.2	0.37	6e-20	0.26	NP_001332667.1
			4-coumarate--CoA ligase-like 8 [Arabidopsis lyrata subsp. lyrata]	91.9	91.9	0.55	6e-20	0.23	XP_002870867.1
			AMP-dependent synthetase and ligase family protein [Arabidopsis thaliana]	91.3	91.3	0.55	8e-20	0.22	NP_173474.5
			AMP-dependent synthetase and ligase family protein [Arabidopsis thaliana]	90.4	90.4	0.55	2e-19	0.22	NP_198628.2
			4-coumarate--CoA ligase-like 4 [Arabidopsis lyrata subsp. lyrata]	88.4	88.4	0.56	8e-19	0.22	XP_020869904.1
c111183_g1_i1_4	Ct4CL	1.2e-45	AMP-dependent synthetase and ligase family protein [Arabidopsis thaliana]	64.6	64.6	0.94	1e-14	0.45	NP_193636.1
			4-coumarate:CoA ligase 2 [Arabidopsis thaliana]	64.6	64.6	0.92	1e-14	0.46	NP_001327049.1
			4-coumarate:CoA ligase 2 [Arabidopsis thaliana]	64.4	64.4	0.92	1e-14	0.46	NP_188761.1
			4-coumarate--CoA ligase-like 6 [Arabidopsis lyrata subsp. lyrata]	63.5	63.5	0.94	3e-14	0.45	XP_002867963.1
			long chain acyl-CoA synthetase 1 [Arabidopsis lyrata subsp. lyrata]	61.7	61.7	0.94	1e-13	0.41	XP_002880290.2
			malonate--CoA ligase [Arabidopsis lyrata subsp. lyrata]	61.1	61.1	0.9	2e-13	0.39	XP_002882983.1
			AMP-dependent synthetase and ligase family protein [Arabidopsis thaliana]	61.1	61.1	0.9	2e-13	0.39	NP_001319565.1
			AMP-dependent synthetase and ligase family protein [Arabidopsis thaliana]	61.1	61.1	0.94	2e-13	0.4	NP_001325159.1
			AMP-dependent synthetase and ligase family protein [Arabidopsis thaliana]	60.8	60.8	0.94	3e-13	0.4	NP_182246.1
			4-coumarate--CoA ligase 2 [Arabidopsis lyrata subsp. lyrata]	60.3	60.3	0.92	4e-13	0.43	XP_020889382.1
			4-coumarate--CoA ligase 4 [Arabidopsis lyrata subsp. lyrata]	59.4	59.4	0.92	8e-13	0.42	XP_002885429.1
			4-coumarate:CoA ligase 5 [Arabidopsis thaliana]	59.4	59.4	0.92	9e-13	0.42	NP_188760.3
			4-coumarate:CoA ligase 5 [Arabidopsis thaliana]	59.4	59.4	0.92	9e-13	0.42	NP_001326762.1
			4-coumarate:CoA ligase 5 [Arabidopsis thaliana]	59.4	59.4	0.92	9e-13	0.42	NP_001326761.1
			4-coumarate--CoA ligase-like 2 [Arabidopsis lyrata subsp. lyrata]	59.4	59.4	0.92	1e-12	0.39	XP_020869903.1
			long chain acyl-CoA synthetase 1 [Arabidopsis lyrata subsp. lyrata]	58.5	58.5	0.94	2e-12	0.39	XP_002880289.1
			AMP-dependent synthetase and ligase family protein [Arabidopsis thaliana]	57.9	57.9	0.92	3e-12	0.39	NP_173472.1
			long chain acyl-CoA synthetase 7, peroxisomal [Arabidopsis lyrata subsp. lyrata]	57.9	57.9	0.94	3e-12	0.41	XP_020876891.1
			long-chain acyl-CoA synthetase 7 [Arabidopsis thaliana]	57.9	57.9	0.94	3e-12	0.41	NP_198112.2
			long chain acyl-CoA synthetase 6, peroxisomal [Arabidopsis lyrata subsp. lyrata]	57.3	57.3	0.94	5e-12	0.42	XP_020887154.1
c142767_g1_i1_1	Ct4CL	5.8e-45	AMP-dependent synthetase and ligase family protein [Arabidopsis thaliana]	116	181	0.46	4e-28	0.28	NP_190468.1
			oxalate--CoA ligase [Arabidopsis lyrata subsp. lyrata]	113	179	0.46	5e-27	0.27	XP_002877640.1
			4-coumarate--CoA ligase-like 6 [Arabidopsis lyrata subsp. lyrata]	59.7	59.7	0.38	1e-09	0.22	XP_002867963.1
			probable acyl-activating enzyme 16, chloroplastic isoform X2 [Arabidopsis lyrata subsp. lyrata]	56.2	56.2	0.16	2e-08	0.28	XP_020887371.1
			probable acyl-activating enzyme 16, chloroplastic isoform X1 [Arabidopsis lyrata subsp. lyrata]	55.9	55.9	0.16	2e-08	0.28	XP_002885598.1
			AMP-dependent synthetase and ligase family protein [Arabidopsis thaliana]	55.6	55.6	0.16	3e-08	0.28	NP_189021.2
			probable acyl-activating enzyme 16, chloroplastic isoform X3 [Arabidopsis lyrata subsp. lyrata]	54.4	54.4	0.11	6e-08	0.32	XP_020887372.1
			4-coumarate--CoA ligase 2 [Arabidopsis lyrata subsp. lyrata]	52.6	52.6	0.1	2e-07	0.31	XP_020889382.1
			4-coumarate:CoA ligase 2 [Arabidopsis thaliana]	51.5	51.5	0.1	4e-07	0.31	NP_001327049.1
			4-coumarate:CoA ligase 2 [Arabidopsis thaliana]	51.8	51.8	0.1	4e-07	0.31	NP_188761.1
			long-chain-fatty-acid--[acyl-carrier-protein] ligase AEE15, chloroplastic [Arabidopsis lyrata subsp. lyrata]	51.5	51.5	0.17	5e-07	0.27	XP_002868316.1
			acyl-activating enzyme 15 [Arabidopsis thaliana]	50	50	0.16	2e-06	0.27	NP_193143.2
			4-coumarate--CoA ligase-like 9 [Arabidopsis lyrata subsp. lyrata]	49.4	49.4	0.21	2e-06	0.27	XP_002866551.1
			AMP-dependent synthetase and ligase family protein [Arabidopsis thaliana]	49.1	49.1	0.21	3e-06	0.26	NP_201143.1
			AMP-dependent synthetase and ligase family protein [Arabidopsis thaliana]	48.5	48.5	0.13	4e-06	0.26	NP_193636.1
			4-coumarate:CoA ligase 5 [Arabidopsis thaliana]	46.8	83.3	0.2	1e-05	0.29	NP_188760.3
			4-coumarate--CoA ligase 3 [Arabidopsis lyrata subsp. lyrata]	46.8	82.7	0.17	1e-05	0.3	XP_020890902.1
			4-coumarate:CoA ligase 5 [Arabidopsis thaliana]	46.5	83.3	0.2	2e-05	0.29	NP_001326762.1
c142036_g1_i1_1	Ct4CL		2-succinylbenzoate--CoA ligase, chloroplastic/peroxisomal isoform X3 [Arabidopsis lyrata subsp. lyrata]	178	178	0.48	7e-48	0.32	XP_020869914.1
			2-succinylbenzoate--CoA ligase, chloroplastic/peroxisomal isoform X4 [Arabidopsis lyrata subsp. lyrata]	175	175	0.48	5e-47	0.31	XP_020869915.1
			acyl-activating enzyme 14 [Arabidopsis thaliana]	171	171	0.48	2e-45	0.32	NP_174340.2
			2-succinylbenzoate--CoA ligase, chloroplastic/peroxisomal isoform X5 [Arabidopsis lyrata subsp. lyrata]	169	169	0.33	2e-45	0.35	XP_020869916.1
			AAE14 [Arabidopsis thaliana]	171	171	0.48	2e-45	0.32	OAP13623.1
			2-succinylbenzoate--CoA ligase, chloroplastic/peroxisomal isoform X1 [Arabidopsis lyrata subsp. lyrata]	171	171	0.42	2e-45	0.33	XP_020869912.1
			2-succinylbenzoate--CoA ligase, chloroplastic/peroxisomal isoform X2 [Arabidopsis lyrata subsp. lyrata]	169	169	0.42	1e-44	0.32	XP_020869913.1
			hypothetical protein ARALYDRAFT_313692 [Arabidopsis lyrata subsp. lyrata]	161	161	0.48	6e-42	0.3	EFH67135.1
			Contains similarity to gi|34845 luciferase YE protein from Pyrophorus plagiophthalamus, and contains an AMP-binding PF|00501 domain [Arabidopsis thaliana]	156	156	0.48	3e-40	0.31	AAF19755.1
			acyl-activating enzyme 14 [Arabidopsis thaliana]	141	141	0.41	7e-36	0.31	NP_001322321.1
			4CL3 [Arabidopsis thaliana]	123	123	0.39	3e-29	0.29	OAP16028.1
			4-coumarate--CoA ligase 3 [Arabidopsis lyrata subsp. lyrata]	123	123	0.39	3e-29	0.29	XP_020890902.1
			4-coumarate:CoA ligase 3 [Arabidopsis thaliana]	123	123	0.39	4e-29	0.29	NP_176686.1
			4-coumarate--CoA ligase 2 [Arabidopsis lyrata subsp. lyrata]	119	119	0.4	2e-28	0.28	XP_020889382.1
			predicted protein [Arabidopsis lyrata subsp. lyrata]	119	119	0.4	5e-28	0.28	EFH61689.1
			cinnamyl alcohol dehydrogenase [Arabidopsis lyrata]	119	119	0.4	8e-28	0.27	CAP09676.1
			cinnamyl alcohol dehydrogenase [Arabidopsis lyrata]	119	119	0.4	1e-27	0.27	CAP09677.1
			4-coumarate:CoA ligase 3 [Arabidopsis lyrata subsp. lyrata]	119	119	0.39	1e-27	0.28	EFH64564.1
			cinnamyl alcohol dehydrogenase [Arabidopsis thaliana]	118	118	0.4	2e-27	0.27	CAP09672.1
			cinnamyl alcohol dehydrogenase [Arabidopsis thaliana]	118	118	0.4	2e-27	0.27	CAP09667.1
c121208_g1_i1_4	CtC3H CtF5H CtC4H	6.7e-25	cytochrome P450 84A4 [Arabidopsis lyrata subsp. lyrata]	109	109	0.24	4e-26	0.31	XP_020878101.1
			cytochrome P450, family 82, subfamily C, polypeptide 2 [Arabidopsis thaliana]	107	107	0.26	2e-25	0.34	NP_194925.1
			cytochrome P450, family 714, subfamily A, polypeptide 1 [Arabidopsis thaliana]	107	107	0.3	2e-25	0.33	NP_568463.1
			geraniol 8-hydroxylase [Arabidopsis lyrata subsp. lyrata]	107	107	0.22	2e-25	0.41	XP_002869812.2
			Cytochrome P450 superfamily protein [Arabidopsis thaliana]	105	105	0.24	5e-25	0.33	NP_196053.2
			cytochrome P450, family 82, subfamily C, polypeptide 3 [Arabidopsis thaliana]	105	105	0.26	7e-25	0.33	NP_194923.1
			cytochrome P450 82C4 [Arabidopsis lyrata subsp. lyrata]	105	105	0.25	8e-25	0.34	XP_002869304.1
			cytochrome P450, family 714, subfamily A, polypeptide 2 [Arabidopsis thaliana]	103	103	0.26	1e-24	0.34	NP_001331286.1
			cytochrome P450, family 706, subfamily A, polypeptide 2 [Arabidopsis thaliana]	105	105	0.18	1e-24	0.44	NP_194002.1
			cytochrome P450 82C2 [Arabidopsis lyrata subsp. lyrata]	105	105	0.26	1e-24	0.32	XP_002869302.1
			cytochrome P450, family 706, subfamily A, polypeptide 1 [Arabidopsis thaliana]	105	105	0.18	1e-24	0.44	NP_567665.2
			cytochrome P450, family 82, subfamily C, polypeptide 4 [Arabidopsis thaliana]	105	105	0.26	1e-24	0.34	NP_194922.1
			cytochrome P450, family 82, subfamily G, polypeptide 1 [Arabidopsis thaliana]	104	104	0.28	2e-24	0.32	NP_189154.1
			cytochrome P450 82G1 [Arabidopsis lyrata subsp. lyrata]	103	103	0.27	3e-24	0.32	XP_002885686.1
			cytochrome P450, family 714, subfamily A, polypeptide 2 [Arabidopsis thaliana]	103	103	0.26	3e-24	0.34	NP_197872.1
			cytochrome P450 82G1 [Arabidopsis lyrata subsp. lyrata]	103	103	0.26	5e-24	0.33	XP_002883585.1
			cytochrome P450, family 706, subfamily A, polypeptide 6 [Arabidopsis thaliana]	103	103	0.19	5e-24	0.39	NP_192969.4
			cytochrome P450 84A1 [Arabidopsis lyrata subsp. lyrata]	102	102	0.26	6e-24	0.33	XP_002868879.1
			cytochrome P450 82G1 [Arabidopsis lyrata subsp. lyrata]	101	101	0.26	2e-23	0.33	XP_002885694.1
			cytochrome P450, family 82, subfamily F, polypeptide 1 [Arabidopsis thaliana]	100	100	0.3	3e-23	0.31	NP_180088.1
c134457_g1_i1_3	CtC3H CtF5H	1.1e-22	cytochrome P450 71B11-like [Arabidopsis lyrata subsp. lyrata]	116	116	0.68	1e-28	0.26	XP_020878709.1
			cytochrome P450, family 76, subfamily C, polypeptide 5 [Arabidopsis thaliana]	113	113	0.38	2e-28	0.31	NP_174634.1
			cytochrome P450, family 76, subfamily C, polypeptide 6 [Arabidopsis thaliana]	112	112	0.38	4e-28	0.33	NP_001320740.1
			LOW QUALITY PROTEIN: cytochrome P450 71B14 [Arabidopsis lyrata subsp. lyrata]	112	112	0.69	3e-27	0.26	XP_020878888.1
			cytochrome P450, family 76, subfamily C, polypeptide 6 [Arabidopsis thaliana]	112	112	0.38	3e-27	0.33	NP_174633.1
			cytochrome P450, family 71, subfamily B, polypeptide 14 [Arabidopsis thaliana]	110	110	0.69	7e-27	0.25	NP_197900.1
			cytochrome p450, family 71, subfamily B, polypeptide 11 [Arabidopsis thaliana]	109	109	0.62	2e-26	0.27	NP_197894.1
			cytochrome P450, family 77, subfamily A, polypeptide 4 [Arabidopsis thaliana]	110	110	0.54	2e-26	0.24	NP_196086.1
			cytochrome P450 77A4 [Arabidopsis lyrata subsp. lyrata]	109	109	0.54	3e-26	0.24	XP_020877225.1
			cytochrome P450, family 77, subfamily A, polypeptide 9 [Arabidopsis thaliana]	108	108	0.73	4e-26	0.24	NP_196083.1
			cytochrome P450, family 705, subfamily A, polypeptide 32 [Arabidopsis thaliana]	108	108	0.36	6e-26	0.3	NP_188731.1
			cytochrome P450, family 76, subfamily C, polypeptide 4 [Arabidopsis thaliana]	107	107	0.37	8e-26	0.34	NP_182079.1
			cytochrome P450, family 705, subfamily A, polypeptide 28 [Arabidopsis thaliana]	105	105	0.26	9e-26	0.33	NP_001154631.1
			Cytochrome P450 superfamily protein [Arabidopsis thaliana]	107	107	0.39	9e-26	0.3	NP_001030796.1
			cytochrome P450, family 97, subfamily B, polypeptide 3 [Arabidopsis thaliana]	107	107	0.37	1e-25	0.3	NP_193247.2
			cytochrome P450 77A4 [Arabidopsis lyrata subsp. lyrata]	106	106	0.54	2e-25	0.26	XP_002871106.1
			cytochrome P450, family 76, subfamily C, polypeptide 2 [Arabidopsis thaliana]	106	106	0.38	2e-25	0.3	NP_182081.1
			cytochrome P450, family 705, subfamily A, polypeptide 12 [Arabidopsis thaliana]	105	105	0.4	3e-25	0.29	NP_199072.1
			cytochrome P450, family 705, subfamily A, polypeptide 30 [Arabidopsis thaliana]	105	105	0.35	5e-25	0.3	NP_188730.2
			cytochrome P450, family 705, subfamily A, polypeptide 4 [Arabidopsis thaliana]	104	104	0.33	1e-24	0.32	NP_193273.1
c121947_g1_i1_5	CtC3H	6.7e-21	cytochrome P450, family 76, subfamily C, polypeptide 5 [Arabidopsis thaliana]	105	105	0.49	3e-26	0.29	NP_174634.1
			cytochrome P450, family 97, subfamily B, polypeptide 3 [Arabidopsis thaliana]	103	103	0.89	8e-25	0.24	NP_193247.2
			cytochrome P450, family 81, subfamily G, polypeptide 1 [Arabidopsis thaliana]	99.5	99.5	0.85	1e-23	0.23	NP_201532.2
			cytochrome P450, family 76, subfamily C, polypeptide 6 [Arabidopsis thaliana]	97.4	97.4	0.49	2e-23	0.28	NP_001320740.1
			cytochrome P450 86A7 [Arabidopsis lyrata subsp. lyrata]	99.2	99.2	0.83	3e-23	0.25	XP_020865956.1
			LOW QUALITY PROTEIN: cytochrome P450 76C3 [Arabidopsis lyrata subsp. lyrata]	97.7	97.7	0.49	6e-23	0.27	XP_020882337.1
			cytochrome P450 97B3, chloroplastic [Arabidopsis lyrata subsp. lyrata]	97.4	97.4	0.89	1e-22	0.24	XP_002868224.2
			cytochrome P450, family 86, subfamily A, polypeptide 7 [Arabidopsis thaliana]	97.2	97.2	0.83	1e-22	0.25	NP_176558.1
			cytochrome P450, family 76, subfamily C, polypeptide 6 [Arabidopsis thaliana]	97.2	97.2	0.49	1e-22	0.28	NP_174633.1
			cytochrome P450, family 72, subfamily A, polypeptide 8 [Arabidopsis thaliana]	96.9	96.9	0.85	1e-22	0.22	NP_188080.1
			cytochrome P450, family 705, subfamily A, polypeptide 27 [Arabidopsis thaliana]	96.9	96.9	0.56	1e-22	0.27	NP_175469.2
			cytochrome P450, family 705, subfamily A, polypeptide 4 [Arabidopsis thaliana]	95.7	95.7	0.46	3e-22	0.3	NP_193273.1
			cytochrome P450, family 705, subfamily A, polypeptide 12 [Arabidopsis thaliana]	95.4	95.4	0.51	3e-22	0.29	NP_199072.1
			cytochrome P450 705A5 [Arabidopsis lyrata subsp. lyrata]	94.5	94.5	0.55	8e-22	0.29	XP_002870247.1
			cytochrome P450, family 72, subfamily A, polypeptide 7 [Arabidopsis thaliana]	93.9	93.9	0.89	1e-21	0.23	NP_188079.1
			cytochrome P450 76C3 [Arabidopsis lyrata subsp. lyrata]	93.6	93.6	0.5	2e-21	0.28	XP_002882022.1
			Cytochrome P450 superfamily protein [Arabidopsis thaliana]	92.5	92.5	0.55	4e-21	0.27	NP_001030796.1
			cytochrome P450 86A1 [Arabidopsis lyrata subsp. lyrata]	92.5	92.5	0.82	4e-21	0.26	XP_002862636.1
			cytochrome P450 76C2 [Arabidopsis lyrata subsp. lyrata]	92.5	92.5	0.49	4e-21	0.3	XP_002882021.1
			cytochrome P450, family 76, subfamily C, polypeptide 7 [Arabidopsis thaliana]	91.6	91.6	0.59	7e-21	0.23	NP_191663.1
c128384_g1_i1_5	CtC3H CtF5H	4.6e-20	LOW QUALITY PROTEIN: cytochrome P450 703A2 [Arabidopsis lyrata subsp. lyrata]	114	114	0.6	1e-27	0.26	XP_020870178.1
			cytochrome P450, family 703, subfamily A, polypeptide 2 [Arabidopsis thaliana]	106	106	0.44	5e-25	0.27	NP_171635.1
			LOW QUALITY PROTEIN: protein LUTEIN DEFICIENT 5, chloroplastic [Arabidopsis lyrata subsp. lyrata]	106	106	0.24	1e-24	0.34	XP_020867080.1
			cytochrome P450, family 97, subfamily B, polypeptide 3 [Arabidopsis thaliana]	105	105	0.27	2e-24	0.33	NP_193247.2
			LOW QUALITY PROTEIN: cytochrome P450 93A2 [Arabidopsis lyrata subsp. lyrata]	104	104	0.4	3e-24	0.25	XP_020873773.1
			cytochrome P450, family 87, subfamily A, polypeptide 6 [Arabidopsis thaliana]	103	103	0.62	5e-24	0.23	NP_176674.1
			cytochrome P450, family 76, subfamily C, polypeptide 5 [Arabidopsis thaliana]	101	101	0.31	6e-24	0.3	NP_174634.1
			cytochrome P450 76C3 [Arabidopsis lyrata subsp. lyrata]	103	103	0.32	6e-24	0.29	XP_002882022.1
			cytochrome P450, family 97, subfamily A, polypeptide 3 [Arabidopsis thaliana]	103	103	0.24	8e-24	0.32	NP_564384.1
			cytochrome P450, family 76, subfamily C, polypeptide 6 [Arabidopsis thaliana]	98.3	98.3	0.31	7e-23	0.3	NP_001320740.1
			cytochrome P450, family 76, subfamily C, polypeptide 6 [Arabidopsis thaliana]	99.8	99.8	0.31	8e-23	0.3	NP_174633.1
			cytochrome P450, family 76, subfamily C, polypeptide 2 [Arabidopsis thaliana]	98.9	98.9	0.31	1e-22	0.3	NP_182081.1
			cytochrome P450, family 712, subfamily A, polypeptide 2 [Arabidopsis thaliana]	98.9	98.9	0.25	2e-22	0.31	NP_680150.1
			cytochrome P450, family 706, subfamily A, polypeptide 3 [Arabidopsis thaliana]	98.3	98.3	0.4	3e-22	0.25	NP_199275.1
			cytochrome P450 704C1 [Arabidopsis lyrata subsp. lyrata]	98	98	0.52	3e-22	0.27	XP_002880182.1
			cytochrome P450, family 76, subfamily C, polypeptide 4 [Arabidopsis thaliana]	96.6	96.6	0.24	1e-21	0.37	NP_182079.1
			cytochrome P450 76C2 [Arabidopsis lyrata subsp. lyrata]	96.6	96.6	0.31	1e-21	0.3	XP_002882021.1
			Cytochrome P450 superfamily protein [Arabidopsis thaliana]	96.3	96.3	0.54	1e-21	0.24	NP_180239.1
			cytochrome P450, family 76, subfamily C, polypeptide 3 [Arabidopsis thaliana]	93.6	93.6	0.32	2e-21	0.28	NP_001323696.1
			cytochrome P450 734A1 [Arabidopsis lyrata subsp. lyrata]	95.4	95.4	0.54	3e-21	0.25	XP_002879001.1
c128448_g1_i1_3	CtC3H CtF5H	5e-20	LOW QUALITY PROTEIN: cytochrome P450 703A2 [Arabidopsis lyrata subsp. lyrata]	110	110	0.45	2e-26	0.27	XP_020870178.1
			cytochrome P450, family 703, subfamily A, polypeptide 2 [Arabidopsis thaliana]	106	106	0.45	4e-25	0.26	NP_171635.1
			geraniol 8-hydroxylase [Arabidopsis lyrata subsp. lyrata]	105	105	0.38	1e-24	0.26	XP_002869812.2
			cytochrome P450, family 76, subfamily C, polypeptide 6 [Arabidopsis thaliana]	101	101	0.31	6e-24	0.3	NP_001320740.1
			cytochrome P450, family 97, subfamily B, polypeptide 3 [Arabidopsis thaliana]	103	103	0.39	9e-24	0.28	NP_193247.2
			3,9-dihydroxypterocarpan 6A-monooxygenase [Arabidopsis lyrata subsp. lyrata]	102	102	0.36	1e-23	0.28	XP_002881828.1
			cytochrome P450, family 76, subfamily C, polypeptide 6 [Arabidopsis thaliana]	102	102	0.31	1e-23	0.3	NP_174633.1
			cytochrome P450, family 706, subfamily A, polypeptide 1 [Arabidopsis thaliana]	102	102	0.38	1e-23	0.26	NP_567665.2
			cytochrome P450, family 706, subfamily A, polypeptide 2 [Arabidopsis thaliana]	101	101	0.38	2e-23	0.26	NP_194002.1
			Cytochrome P450 superfamily protein [Arabidopsis thaliana]	100	100	0.37	5e-23	0.29	NP_001030796.1
			cytochrome P450 71B4 [Arabidopsis lyrata subsp. lyrata]	99.5	99.5	0.56	1e-22	0.27	XP_002876956.2
			cytochrome P450, family 71, subfamily B, polypeptide 25 [Arabidopsis thaliana]	98.6	98.6	0.46	2e-22	0.26	NP_189258.1
			cytochrome P450, family 712, subfamily A, polypeptide 2 [Arabidopsis thaliana]	98	98	0.35	4e-22	0.28	NP_680150.1
			cytochrome P450, family 77, subfamily A, polypeptide 4 [Arabidopsis thaliana]	97.7	97.7	0.44	4e-22	0.23	NP_196086.1
			cytochrome P450, family 76, subfamily C, polypeptide 6 [Arabidopsis thaliana]	95.7	95.7	0.21	7e-22	0.35	NP_001320742.1
			cytochrome P450, family 76, subfamily C, polypeptide 5 [Arabidopsis thaliana]	94.2	94.2	0.31	1e-21	0.28	NP_174634.1
			cytochrome P450, family 71, subfamily A, polypeptide 26 [Arabidopsis thaliana]	95.7	95.7	0.43	2e-21	0.28	NP_680106.1
			LOW QUALITY PROTEIN: protein LUTEIN DEFICIENT 5, chloroplastic [Arabidopsis lyrata subsp. lyrata]	96.3	96.3	0.22	2e-21	0.32	XP_020867080.1
			cytochrome P450 97B3, chloroplastic [Arabidopsis lyrata subsp. lyrata]	95.7	95.7	0.39	3e-21	0.28	XP_002868224.2
			cytochrome P450, family 81, subfamily G, polypeptide 1 [Arabidopsis thaliana]	94.8	94.8	0.38	4e-21	0.27	NP_201532.2
c121452_g1_i1_5	CtCAD	5e-59	cinnamyl alcohol dehydrogenase homolog 2 [Arabidopsis thaliana]	163	163	0.51	2e-46	0.34	NP_179765.1
			cinnamyl alcohol dehydrogenase 9 [Arabidopsis thaliana]	162	162	0.51	3e-46	0.34	NP_195643.1
			probable cinnamyl alcohol dehydrogenase 9 [Arabidopsis lyrata subsp. lyrata]	160	160	0.51	2e-45	0.34	XP_002866841.1
			probable cinnamyl alcohol dehydrogenase 6 isoform X1 [Arabidopsis lyrata subsp. lyrata]	158	158	0.51	7e-45	0.31	XP_002868956.1
			cinnamyl alcohol dehydrogenase 3 isoform X1 [Arabidopsis lyrata subsp. lyrata]	156	156	0.51	5e-44	0.32	XP_002878570.1
			cinnamyl alcohol dehydrogenase homolog 3 [Arabidopsis thaliana]	156	156	0.51	9e-44	0.33	NP_179780.1
			cinnamyl alcohol dehydrogenase 6 [Arabidopsis thaliana]	155	155	0.51	2e-43	0.3	NP_195510.1
			cinnamyl alcohol dehydrogenase 7 [Arabidopsis lyrata subsp. lyrata]	153	153	0.51	5e-43	0.34	XP_002868955.1
			cinnamyl alcohol dehydrogenase 8 [Arabidopsis thaliana]	150	150	0.45	7e-42	0.33	NP_195512.1
			cinnamyl alcohol dehydrogenase 7 [Arabidopsis thaliana]	149	149	0.51	2e-41	0.33	NP_195511.1
			cinnamyl alcohol dehydrogenase 8 [Arabidopsis lyrata subsp. lyrata]	148	148	0.45	4e-41	0.33	XP_002868953.1
			cinnamyl alcohol dehydrogenase 9 [Arabidopsis thaliana]	146	146	0.42	1e-40	0.34	NP_001031812.1
			cinnamyl alcohol dehydrogenase 6 [Arabidopsis thaliana]	134	134	0.38	2e-36	0.32	NP_001327958.1
			cinnamyl alcohol dehydrogenase 7 [Arabidopsis thaliana]	131	131	0.4	3e-35	0.35	NP_001031805.1
			cinnamyl-alcohol dehydrogenase [Arabidopsis thaliana]	130	130	0.55	2e-34	0.28	NP_177412.1
			probable cinnamyl alcohol dehydrogenase 1 [Arabidopsis lyrata subsp. lyrata]	129	129	0.48	4e-34	0.31	XP_002888888.1
			probable cinnamyl alcohol dehydrogenase 6 isoform X2 [Arabidopsis lyrata subsp. lyrata]	123	123	0.32	8e-33	0.34	XP_020872684.1
			GroES-like zinc-binding alcohol dehydrogenase family protein [Arabidopsis thaliana]	122	122	0.53	9e-32	0.29	NP_188576.1
			cinnamyl alcohol dehydrogenase 6 [Arabidopsis thaliana]	119	119	0.32	2e-31	0.33	NP_001327960.1
			cytochrome P450, family 81, subfamily G, polypeptide 1 [Arabidopsis thaliana]	117	117	0.32	7e-31	0.33	NP_001327959.1
c121452_g1_i2_5	CtCAD	6.8e-59	cinnamyl alcohol dehydrogenase homolog 2 [Arabidopsis thaliana]	163	163	0.51	2e-46	0.34	NP_179765.1
			cinnamyl alcohol dehydrogenase 9 [Arabidopsis thaliana]	162	162	0.51	3e-46	0.34	NP_195643.1
			probable cinnamyl alcohol dehydrogenase 9 [Arabidopsis lyrata subsp. lyrata]	160	160	0.51	2e-45	0.34	XP_002866841.1
			probable cinnamyl alcohol dehydrogenase 6 isoform X1 [Arabidopsis lyrata subsp. lyrata]	158	158	0.51	7e-45	0.31	XP_002868956.1
			cinnamyl alcohol dehydrogenase 3 isoform X1 [Arabidopsis lyrata subsp. lyrata]	156	156	0.51	5e-44	0.32	XP_002878570.1
			cinnamyl alcohol dehydrogenase homolog 3 [Arabidopsis thaliana]	156	156	0.51	9e-44	0.33	NP_179780.1
			cinnamyl alcohol dehydrogenase 6 [Arabidopsis thaliana]	155	155	0.51	2e-43	0.3	NP_195510.1
			cinnamyl alcohol dehydrogenase 7 [Arabidopsis lyrata subsp. lyrata]	153	153	0.51	5e-43	0.34	XP_002868955.1
			cinnamyl alcohol dehydrogenase 8 [Arabidopsis thaliana]	150	150	0.45	7e-42	0.33	NP_195512.1
			cinnamyl alcohol dehydrogenase 7 [Arabidopsis thaliana]	149	149	0.51	2e-41	0.33	NP_195511.1
			cinnamyl alcohol dehydrogenase 8 [Arabidopsis lyrata subsp. lyrata]	148	148	0.45	4e-41	0.33	XP_002868953.1
			cinnamyl alcohol dehydrogenase 9 [Arabidopsis thaliana]	146	146	0.42	1e-40	0.34	NP_001031812.1
			cinnamyl alcohol dehydrogenase 6 [Arabidopsis thaliana]	134	134	0.38	2e-36	0.32	NP_001327958.1
			cinnamyl alcohol dehydrogenase 7 [Arabidopsis thaliana]	131	131	0.4	3e-35	0.35	NP_001031805.1
			cinnamyl-alcohol dehydrogenase [Arabidopsis thaliana]	130	130	0.55	2e-34	0.28	NP_177412.1
			probable cinnamyl alcohol dehydrogenase 1 [Arabidopsis lyrata subsp. lyrata]	129	129	0.48	4e-34	0.31	XP_002888888.1
			probable cinnamyl alcohol dehydrogenase 6 isoform X2 [Arabidopsis lyrata subsp. lyrata]	123	123	0.32	8e-33	0.34	XP_020872684.1
			GroES-like zinc-binding alcohol dehydrogenase family protein [Arabidopsis thaliana]	122	122	0.53	9e-32	0.29	NP_188576.1
			cinnamyl alcohol dehydrogenase 6 [Arabidopsis thaliana]	119	119	0.32	2e-31	0.33	NP_001327960.1
			alcohol dehydrogenase class-3 [Arabidopsis lyrata subsp. Lyrata]	117	117	0.32	7e-31	0.33	NP_001327959.1
c137498_g1_i1_3	CtCAD	2.3e-22	alcohol dehydrogenase class-3 [Arabidopsis lyrata subsp. lyrata]	481	481	0.77	5e-172	0.59	XP_020871711.1
			GroES-like zinc-binding dehydrogenase family protein [Arabidopsis thaliana]	481	481	0.77	1e-171	0.59	NP_199207.1
			GroES-like zinc-binding dehydrogenase family protein [Arabidopsis thaliana]	470	470	0.75	2e-167	0.59	NP_001190468.1
			alcohol dehydrogenase 1 [Arabidopsis thaliana]	385	385	0.77	4e-134	0.46	NP_177837.1
			alcohol dehydrogenase class-P [Arabidopsis lyrata subsp. lyrata]	374	374	0.77	1e-129	0.45	XP_002887670.1
			alcohol dehydrogenase-like 6 [Arabidopsis lyrata subsp. lyrata]	339	339	0.76	6e-116	0.44	XP_020878658.1
			GroES-like zinc-binding dehydrogenase family protein [Arabidopsis thaliana]	338	338	0.76	2e-115	0.44	NP_568453.1
			alcohol dehydrogenase-like 3 [Arabidopsis lyrata subsp. lyrata]	328	328	0.78	2e-111	0.41	XP_020870920.1
			GroES-like zinc-binding alcohol dehydrogenase family protein [Arabidopsis thaliana]	327	327	0.76	2e-111	0.4	NP_176652.3
			GroES-like zinc-binding dehydrogenase family protein [Arabidopsis thaliana]	327	327	0.78	4e-111	0.41	NP_564409.1
			alcohol dehydrogenase-like 4 [Arabidopsis lyrata subsp. lyrata]	326	326	0.76	7e-111	0.4	XP_020891654.1
			GroES-like zinc-binding dehydrogenase family protein [Arabidopsis thaliana]	315	315	0.73	1e-106	0.42	NP_974831.1
			Zinc-binding alcohol dehydrogenase family protein [Arabidopsis thaliana]	312	312	0.76	4e-105	0.42	NP_199040.1
			alcohol dehydrogenase-like 7 [Arabidopsis lyrata subsp. lyrata]	310	310	0.76	2e-104	0.41	XP_020891361.1
			Zinc-binding alcohol dehydrogenase family protein [Arabidopsis thaliana]	301	301	0.77	4e-101	0.4	NP_173660.1
			GroES-like zinc-binding alcohol dehydrogenase family protein [Arabidopsis thaliana]	300	300	0.72	5e-101	0.39	NP_001077773.1
			alcohol dehydrogenase-like 2 isoform X1 [Arabidopsis lyrata subsp. lyrata]	301	301	0.78	6e-101	0.4	XP_020868433.1
			GroES-like zinc-binding dehydrogenase family protein [Arabidopsis thaliana]	300	300	0.76	1e-100	0.4	NP_173659.1
			GroES-like zinc-binding dehydrogenase family protein [Arabidopsis thaliana]	298	298	0.77	6e-100	0.4	NP_567645.1
			alcohol dehydrogenase-like 1 [Arabidopsis lyrata subsp. lyrata]	296	296	0.77	3e-99	0.4	XP_002890513.1
c107558_g1_i1_1	CtCAD	4.2e-15	cinnamyl alcohol dehydrogenase 3 isoform X2 [Arabidopsis lyrata subsp. lyrata]	77.5	77.5	0.94	1e-20	0.5	XP_020885809.1
			cinnamyl alcohol dehydrogenase 9 [Arabidopsis thaliana]	72	72	0.98	1e-17	0.54	NP_195643.1
			probable cinnamyl alcohol dehydrogenase 9 [Arabidopsis lyrata subsp. lyrata]	71.1	71.1	0.98	2e-17	0.52	XP_002866841.1
			cinnamyl alcohol dehydrogenase 7 [Arabidopsis thaliana]	69.6	69.6	0.98	8e-17	0.55	NP_195511.1
			cinnamyl alcohol dehydrogenase 7 [Arabidopsis lyrata subsp. lyrata]	69.6	69.6	0.98	1e-16	0.55	XP_002868955.1
			cinnamyl alcohol dehydrogenase homolog 2 [Arabidopsis thaliana]	68.5	68.5	0.98	3e-16	0.48	NP_179765.1
			probable cinnamyl alcohol dehydrogenase 6 isoform X1 [Arabidopsis lyrata subsp. lyrata]	67.6	67.6	0.98	5e-16	0.52	XP_002868956.1
			cinnamyl alcohol dehydrogenase 6 [Arabidopsis thaliana]	67.6	67.6	0.98	5e-16	0.52	NP_195510.1
			cinnamyl alcohol dehydrogenase 8 [Arabidopsis lyrata subsp. lyrata]	67.3	67.3	0.98	6e-16	0.54	XP_002868953.1
			cinnamyl alcohol dehydrogenase 3 isoform X1 [Arabidopsis lyrata subsp. lyrata]	67.3	67.3	0.98	7e-16	0.48	XP_002878570.1
			cinnamyl alcohol dehydrogenase 8 [Arabidopsis thaliana]	67	67	0.98	7e-16	0.54	NP_195512.1
			cinnamyl alcohol dehydrogenase homolog 3 [Arabidopsis thaliana]	64.6	64.6	0.77	6e-15	0.54	NP_179780.1
			cinnamyl-alcohol dehydrogenase [Arabidopsis thaliana]	57	57	0.97	3e-12	0.5	NP_177412.1
			probable cinnamyl alcohol dehydrogenase 1 [Arabidopsis lyrata subsp. lyrata]	57	57	0.97	3e-12	0.5	XP_002888888.1
			cinnamyl alcohol dehydrogenase 4 [Arabidopsis lyrata subsp. lyrata]	54.4	54.4	0.73	3e-11	0.47	XP_020888785.1
			cinnamyl alcohol dehydrogenase 5 [Arabidopsis lyrata subsp. lyrata]	53.2	53.2	0.73	9e-11	0.45	XP_002867126.1
			cinnamyl alcohol dehydrogenase 5 [Arabidopsis thaliana]	52.9	52.9	0.73	9e-11	0.45	NP_195149.1
			GroES-like zinc-binding alcohol dehydrogenase family protein [Arabidopsis thaliana]	52.9	52.9	0.73	1e-10	0.45	NP_188576.1
			cinnamyl alcohol dehydrogenase 5 [Arabidopsis thaliana]	51.2	51.2	0.73	5e-10	0.43	NP_001031788.1
			pentatricopeptide repeat-containing protein At4g31850, chloroplastic [Arabidopsis lyrata subsp. lyrata]	27.2	27.2	0.81	0.15	0.24	XP_002869309.1
c137515_g1_i1_2	CtCAD	2.8e-13	sorbitol dehydrogenase [Arabidopsis lyrata subsp. lyrata]	295	295	0.51	6e-97	0.46	XP_002864144.1
			GroES-like zinc-binding alcohol dehydrogenase family protein [Arabidopsis thaliana]	293	293	0.51	3e-96	0.46	NP_200010.1
			GroES-like zinc-binding dehydrogenase family protein [Arabidopsis thaliana]	81.6	81.6	0.4	3e-17	0.27	NP_001190468.1
			alcohol dehydrogenase-like 7 [Arabidopsis lyrata subsp. lyrata]	81	81	0.47	4e-17	0.24	XP_020891361.1
			GroES-like zinc-binding dehydrogenase family protein [Arabidopsis thaliana]	80.5	80.5	0.38	5e-17	0.27	NP_199207.1
			alcohol dehydrogenase class-3 [Arabidopsis lyrata subsp. lyrata]	80.5	80.5	0.38	5e-17	0.28	XP_020871711.1
			Zinc-binding alcohol dehydrogenase family protein [Arabidopsis thaliana]	79.6	79.6	0.47	1e-16	0.24	NP_199040.1
			uncharacterized protein LOC9302637 [Arabidopsis lyrata subsp. lyrata]	79.9	79.9	0.46	1e-16	0.24	XP_020889449.1
			alcohol dehydrogenase class-P [Arabidopsis lyrata subsp. lyrata]	77.8	77.8	0.36	4e-16	0.29	XP_002887670.1
			alcohol dehydrogenase-like 4 [Arabidopsis lyrata subsp. lyrata]	77.2	77.2	0.46	6e-16	0.24	XP_020891654.1
			GroES-like zinc-binding alcohol dehydrogenase family protein [Arabidopsis thaliana]	76.7	76.7	0.46	2e-15	0.23	NP_851257.1
			alcohol dehydrogenase 1 [Arabidopsis thaliana]	75.8	75.8	0.36	2e-15	0.29	NP_177837.1
			GroES-like zinc-binding alcohol dehydrogenase family protein [Arabidopsis thaliana]	74.9	74.9	0.46	5e-15	0.23	NP_568975.2
			alcohol dehydrogenase-like 3 [Arabidopsis lyrata subsp. lyrata]	72	72	0.47	4e-14	0.24	XP_020870920.1
			GroES-like zinc-binding alcohol dehydrogenase family protein [Arabidopsis thaliana]	71.1	71.1	0.46	5e-14	0.23	NP_001077773.1
			GroES-like zinc-binding alcohol dehydrogenase family protein [Arabidopsis thaliana]	71.4	71.4	0.46	5e-14	0.23	NP_176652.3
			alcohol dehydrogenase-like 6 [Arabidopsis lyrata subsp. lyrata]	70.8	70.8	0.46	8e-14	0.23	XP_020878658.1
			GroES-like zinc-binding dehydrogenase family protein [Arabidopsis thaliana]	69.6	69.6	0.47	3e-13	0.23	NP_564409.1
			GroES-like zinc-binding dehydrogenase family protein [Arabidopsis thaliana]	69.3	69.3	0.46	3e-13	0.23	NP_568453.1
			GroES-like zinc-binding dehydrogenase family protein [Arabidopsis thaliana]	68.5	68.5	0.46	4e-13	0.22	NP_974831.1
c147617_g1_i1_1	CtCCoAOMT	6.1e-25	putative caffeoyl-CoA O-methyltransferase At1g67980 isoform X1 [Arabidopsis lyrata subsp. lyrata]	104	104	0.44	2e-27	0.34	XP_020865788.1
			caffeoyl-CoA 3-O-methyltransferase [Arabidopsis thaliana]	102	102	0.44	2e-26	0.34	NP_564916.2
			S-adenosyl-L-methionine-dependent methyltransferases superfamily protein [Arabidopsis thaliana]	101	101	0.44	3e-26	0.33	NP_195131.1
			S-adenosyl-L-methionine-dependent methyltransferases superfamily protein [Arabidopsis thaliana]	102	102	0.44	5e-26	0.33	NP_001328048.1
			tapetum-specific methyltransferase 1 [Arabidopsis lyrata subsp. lyrata]	98.6	98.6	0.44	4e-25	0.31	XP_002888646.1
			S-adenosyl-L-methionine-dependent methyltransferases superfamily protein [Arabidopsis thaliana]	98.3	98.3	0.44	4e-25	0.31	NP_564917.1
			putative caffeoyl-CoA O-methyltransferase At1g67980 [Arabidopsis lyrata subsp. lyrata]	96.9	96.9	0.44	2e-24	0.31	XP_002893434.2
			S-adenosyl-L-methionine-dependent methyltransferases superfamily protein [Arabidopsis thaliana]	93.9	93.9	0.44	7e-24	0.31	NP_001320359.1
			S-adenosyl-L-methionine-dependent methyltransferases superfamily protein [Arabidopsis thaliana]	94.8	94.8	0.44	9e-24	0.31	NP_173872.4
			putative caffeoyl-CoA O-methyltransferase At1g67980 [Arabidopsis lyrata subsp. lyrata]	96	96	0.63	1e-23	0.29	XP_020880832.1
			S-adenosyl-L-methionine-dependent methyltransferases superfamily protein [Arabidopsis thaliana]	95.7	95.7	0.44	1e-23	0.31	NP_001185087.1
			probable caffeoyl-CoA O-methyltransferase At4g26220 isoform X2 [Arabidopsis lyrata subsp. lyrata]	93.3	93.3	0.59	3e-23	0.28	XP_002869621.1
			S-adenosyl-L-methionine-dependent methyltransferases superfamily protein [Arabidopsis thaliana]	94.5	94.5	0.61	3e-23	0.29	NP_191758.1
			probable caffeoyl-CoA O-methyltransferase At4g26220 isoform X1 [Arabidopsis lyrata subsp. lyrata]	93.3	93.3	0.59	4e-23	0.28	XP_020873702.1
			S-adenosyl-L-methionine-dependent methyltransferases superfamily protein [Arabidopsis thaliana]	91	91	0.44	2e-22	0.29	NP_567739.1
			S-adenosyl-L-methionine-dependent methyltransferases superfamily protein [Arabidopsis thaliana]	84.6	84.6	0.44	1e-19	0.31	NP_191759.1
			uncharacterized protein LOC9314494 [Arabidopsis lyrata subsp. lyrata]	84	84	0.44	2e-19	0.31	XP_020880834.1
			S-adenosyl-L-methionine-dependent methyltransferases superfamily protein [Arabidopsis thaliana]	79.9	79.9	0.41	1e-17	0.32	NP_001190157.1
			putative caffeoyl-CoA O-methyltransferase At1g67980 isoform X2 [Arabidopsis lyrata subsp. lyrata]	68.2	68.2	0.33	1e-14	0.31	XP_020865789.1
			caffeoyl-CoA 3-O-methyltransferase [Arabidopsis thaliana]	64.9	64.9	0.33	2e-13	0.29	NP_974104.1
c142188_g1_i1_2	CtCCoAOMT	7.1e-25	putative caffeoyl-CoA O-methyltransferase At1g67980 isoform X1 [Arabidopsis lyrata subsp. lyrata]	105	105	0.15	2e-26	0.34	XP_020865788.1
			caffeoyl-CoA 3-O-methyltransferase [Arabidopsis thaliana]	103	103	0.15	1e-25	0.34	NP_564916.2
			3-dehydroquinate synthase, chloroplastic [Arabidopsis lyrata subsp. lyrata]	107	107	0.3	3e-25	0.26	XP_002865086.1
			3-dehydroquinate synthase [Arabidopsis thaliana]	104	104	0.29	5e-25	0.26	NP_851279.1
			3-dehydroquinate synthase [Arabidopsis thaliana]	106	106	0.3	5e-25	0.26	NP_569029.1
			tapetum-specific methyltransferase 1 [Arabidopsis lyrata subsp. lyrata]	101	101	0.15	6e-25	0.31	XP_002888646.1
			S-adenosyl-L-methionine-dependent methyltransferases superfamily protein [Arabidopsis thaliana]	101	101	0.15	7e-25	0.31	NP_564917.1
			S-adenosyl-L-methionine-dependent methyltransferases superfamily protein [Arabidopsis thaliana]	102	102	0.16	1e-24	0.33	NP_191758.1
			putative caffeoyl-CoA O-methyltransferase At1g67980 [Arabidopsis lyrata subsp. lyrata]	100	100	0.15	1e-24	0.32	XP_002893434.2
			putative caffeoyl-CoA O-methyltransferase At1g67980 [Arabidopsis lyrata subsp. lyrata]	101	101	0.2	2e-24	0.3	XP_020880832.1
			S-adenosyl-L-methionine-dependent methyltransferases superfamily protein [Arabidopsis thaliana]	96.9	96.9	0.15	1e-23	0.33	NP_001320359.1
			S-adenosyl-L-methionine-dependent methyltransferases superfamily protein [Arabidopsis thaliana]	98.9	98.9	0.17	2e-23	0.31	NP_001185087.1
			S-adenosyl-L-methionine-dependent methyltransferases superfamily protein [Arabidopsis thaliana]	98	98	0.15	2e-23	0.32	NP_195131.1
			S-adenosyl-L-methionine-dependent methyltransferases superfamily protein [Arabidopsis thaliana]	96.9	96.9	0.15	3e-23	0.33	NP_173872.4
			S-adenosyl-L-methionine-dependent methyltransferases superfamily protein [Arabidopsis thaliana]	98	98	0.15	3e-23	0.32	NP_001328048.1
			S-adenosyl-L-methionine-dependent methyltransferases superfamily protein [Arabidopsis thaliana]	93.9	93.9	0.14	8e-22	0.33	NP_191759.1
			uncharacterized protein LOC9314494 [Arabidopsis lyrata subsp. lyrata]	92.8	92.8	0.14	2e-21	0.33	XP_020880834.1
			S-adenosyl-L-methionine-dependent methyltransferases superfamily protein [Arabidopsis thaliana]	88.1	88.1	0.14	3e-20	0.31	NP_567739.1
			probable caffeoyl-CoA O-methyltransferase At4g26220 isoform X2 [Arabidopsis lyrata subsp. lyrata]	86.9	86.9	0.14	8e-20	0.29	XP_002869621.1
			probable caffeoyl-CoA O-methyltransferase At4g26220 isoform X1 [Arabidopsis lyrata subsp. lyrata]	86.6	86.6	0.14	1e-19	0.28	XP_020873702.1
c140748_g1_i1_5	CtCCoAOMT	6.2e-21	Rhodanese/Cell cycle control phosphatase superfamily protein [Arabidopsis thaliana]	124	124	0.18	6e-31	0.3	NP_564039.6
			Rhodanese/Cell cycle control phosphatase superfamily protein [Arabidopsis thaliana]	124	124	0.18	7e-31	0.3	NP_001185025.1
			rhodanese-like domain-containing protein 8, chloroplastic isoform X1 [Arabidopsis lyrata subsp. lyrata]	122	122	0.18	3e-30	0.3	XP_002892970.1
			rhodanese-like domain-containing protein 7 [Arabidopsis lyrata subsp. lyrata]	105	105	0.16	3e-24	0.3	XP_020885564.1
			rhodanese-like domain-containing protein 8, chloroplastic isoform X2 [Arabidopsis lyrata subsp. lyrata]	102	102	0.16	2e-23	0.3	XP_020866822.1
			putative caffeoyl-CoA O-methyltransferase At1g67980 [Arabidopsis lyrata subsp. lyrata]	98.9	98.9	0.08	3e-23	0.39	XP_020880832.1
			Rhodanese/Cell cycle control phosphatase superfamily protein [Arabidopsis thaliana]	100	100	0.16	2e-22	0.29	NP_565940.1
			S-adenosyl-L-methionine-dependent methyltransferases superfamily protein [Arabidopsis thaliana]	96	96	0.08	3e-22	0.38	NP_191758.1
			uncharacterized protein LOC9314494 [Arabidopsis lyrata subsp. lyrata]	91.3	91.3	0.09	9e-21	0.37	XP_020880834.1
			rhodanese-like domain protein [Arabidopsis thaliana]	94.2	94.2	0.16	3e-20	0.28	NP_563840.1
			S-adenosyl-L-methionine-dependent methyltransferases superfamily protein [Arabidopsis thaliana]	89.8	89.8	0.09	9e-20	0.36	NP_001190157.1
			S-adenosyl-L-methionine-dependent methyltransferases superfamily protein [Arabidopsis thaliana]	88.4	88.4	0.09	1e-19	0.36	NP_191759.1
			rhodanese-like domain-containing protein 6 [Arabidopsis lyrata subsp. lyrata]	92.2	92.2	0.16	1e-19	0.27	XP_020867930.1
			putative caffeoyl-CoA O-methyltransferase At1g67980 isoform X1 [Arabidopsis lyrata subsp. lyrata]	79.3	79.3	0.09	5e-17	0.33	XP_020865788.1
			caffeoyl-CoA 3-O-methyltransferase [Arabidopsis thaliana]	78.1	78.1	0.13	1e-16	0.28	NP_564916.2
			putative caffeoyl-CoA O-methyltransferase At1g67980 [Arabidopsis lyrata subsp. lyrata]	73.7	73.7	0.09	5e-15	0.29	XP_002893434.2
			S-adenosyl-L-methionine-dependent methyltransferases superfamily protein [Arabidopsis thaliana]	73.1	73.1	0.13	7e-15	0.27	NP_564917.1
			tapetum-specific methyltransferase 1 [Arabidopsis lyrata subsp. lyrata]	72.3	72.3	0.13	2e-14	0.27	XP_002888646.1
			S-adenosyl-L-methionine-dependent methyltransferases superfamily protein [Arabidopsis thaliana]	72.3	72.3	0.15	2e-14	0.26	NP_195131.1
			S-adenosyl-L-methionine-dependent methyltransferases superfamily protein [Arabidopsis thaliana]	71.4	71.4	0.09	3e-14	0.29	NP_173872.4
c118951_g1_i1_2	CtCCR	5.2e-53	NAD(P)-binding Rossmann-fold superfamily protein [Arabidopsis thaliana]	190	190	0.6	3e-59	0.42	NP_176852.2
			cinnamoyl-CoA reductase 1 [Arabidopsis lyrata subsp. lyrata]	187	187	0.79	8e-58	0.38	XP_020870847.1
			NAD(P)-binding Rossmann-fold superfamily protein [Arabidopsis thaliana]	187	187	0.6	9e-58	0.42	NP_197445.1
			NAD(P)-binding Rossmann-fold superfamily protein [Arabidopsis thaliana]	183	183	0.79	3e-56	0.38	NP_175552.2
			cinnamoyl-CoA reductase 1 [Arabidopsis lyrata subsp. lyrata]	182	182	0.79	4e-56	0.36	XP_002871885.1
			NAD(P)-binding Rossmann-fold superfamily protein [Arabidopsis thaliana]	173	173	0.6	1e-52	0.39	NP_172422.2
			NAD(P)-binding Rossmann-fold superfamily protein [Arabidopsis thaliana]	170	170	0.6	2e-51	0.39	NP_001321584.1
			NAD(P)-binding Rossmann-fold superfamily protein [Arabidopsis thaliana]	170	170	0.6	5e-51	0.39	NP_172419.1
			NAD(P)-binding Rossmann-fold superfamily protein [Arabidopsis thaliana]	165	165	0.6	4e-50	0.39	NP_001031012.1
			cinnamoyl-CoA reductase 1 [Arabidopsis lyrata subsp. lyrata]	166	166	0.6	7e-50	0.38	XP_020870459.1
			NAD(P)-binding Rossmann-fold superfamily protein [Arabidopsis thaliana]	166	166	0.6	7e-50	0.38	NP_172420.1
			NAD(P)-binding Rossmann-fold superfamily protein [Arabidopsis thaliana]	166	166	0.6	1e-49	0.4	NP_172421.1
			cinnamoyl-CoA reductase 1 [Arabidopsis lyrata subsp. lyrata]	165	165	0.6	3e-49	0.37	XP_002889755.1
			cinnamoyl-CoA reductase 1 [Arabidopsis lyrata subsp. lyrata]	162	162	0.57	5e-48	0.38	XP_020884186.1
			NAD(P)-binding Rossmann-fold superfamily protein [Arabidopsis thaliana]	159	159	0.57	5e-47	0.38	NP_200657.1
			cinnamoyl-CoA reductase 1 [Arabidopsis lyrata subsp. lyrata]	158	158	0.6	1e-46	0.38	XP_020870169.1
			NAD(P)-binding Rossmann-fold superfamily protein [Arabidopsis thaliana]	148	148	0.52	5e-43	0.38	NP_001117255.1
			NAD(P)-binding Rossmann-fold superfamily protein [Arabidopsis thaliana]	147	147	0.52	8e-43	0.4	NP_849625.1
			dihydroflavonol 4-reductase [Arabidopsis lyrata subsp. lyrata]	148	148	0.56	3e-42	0.35	XP_002863734.1
			dihydroflavonol 4-reductase [Arabidopsis thaliana]	148	148	0.56	3e-42	0.34	NP_199094.1
c124623_g1_i1_2	CtCCR	2.2e-33	dihydroflavonol 4-reductase [Arabidopsis lyrata subsp. lyrata]	111	111	0.48	9e-28	0.3	XP_002862988.1
			NAD(P)-binding Rossmann-fold superfamily protein [Arabidopsis thaliana]	107	107	0.43	1e-26	0.34	NP_172422.2
			NAD(P)-binding Rossmann-fold superfamily protein [Arabidopsis thaliana]	106	106	0.48	2e-26	0.33	NP_197445.1
			cinnamoyl-CoA reductase 1 [Arabidopsis lyrata subsp. lyrata]	106	106	0.47	2e-26	0.33	XP_020870169.1
			tetraketide alpha-pyrone reductase 2 isoform X2 [Arabidopsis lyrata subsp. lyrata]	105	105	0.45	6e-26	0.3	XP_020890586.1
			dihydroflavonol 4-reductase [Arabidopsis thaliana]	105	105	0.48	8e-26	0.31	NP_199094.1
			NAD(P)-binding Rossmann-fold superfamily protein [Arabidopsis thaliana]	103	103	0.47	8e-26	0.32	NP_001031012.1
			dihydroflavonol 4-reductase [Arabidopsis lyrata subsp. lyrata]	105	105	0.48	9e-26	0.3	XP_002863734.1
			NAD(P)-binding Rossmann-fold superfamily protein [Arabidopsis thaliana]	104	104	0.43	1e-25	0.33	NP_172421.1
			cinnamoyl-CoA reductase 1 [Arabidopsis lyrata subsp. lyrata]	103	103	0.48	2e-25	0.35	XP_002871885.1
			cinnamoyl-CoA reductase 1 [Arabidopsis lyrata subsp. lyrata]	103	103	0.43	3e-25	0.34	XP_002889755.1
			NAD(P)-binding Rossmann-fold superfamily protein [Arabidopsis thaliana]	102	102	0.45	6e-25	0.31	NP_177021.1
			tetraketide alpha-pyrone reductase 2 isoform X1 [Arabidopsis lyrata subsp. lyrata]	102	102	0.45	8e-25	0.3	XP_002887188.1
			cinnamoyl-CoA reductase 1 [Arabidopsis lyrata subsp. lyrata]	99.8	99.8	0.43	5e-24	0.33	XP_020870847.1
			NAD(P)-binding Rossmann-fold superfamily protein [Arabidopsis thaliana]	99.8	99.8	0.43	5e-24	0.32	NP_175552.2
			NAD(P)-binding Rossmann-fold superfamily protein [Arabidopsis thaliana]	98.6	98.6	0.41	1e-23	0.33	NP_001321584.1
			NAD(P)-binding Rossmann-fold superfamily protein [Arabidopsis thaliana]	98.6	98.6	0.41	3e-23	0.33	NP_172419.1
			NAD(P)-binding Rossmann-fold superfamily protein [Arabidopsis thaliana]	95.7	95.7	0.47	1e-22	0.3	NP_001319080.1
			cinnamoyl-CoA reductase 1 [Arabidopsis lyrata subsp. lyrata]	93.1	93.1	0.45	9e-22	0.32	XP_020881090.1
			NAD(P)-binding Rossmann-fold superfamily protein [Arabidopsis thaliana]	93.1	93.1	0.45	1e-21	0.32	NP_178345.1
c95473_g1_i1_5	CtCCR	2.6e-25	tetraketide alpha-pyrone reductase 2 isoform X2 [Arabidopsis lyrata subsp. lyrata]	93.3	93.3	0.35	1e-21	0.27	XP_020890586.1
			NAD(P)-binding Rossmann-fold superfamily protein [Arabidopsis thaliana]	90.1	90.1	0.35	2e-20	0.28	NP_177021.1
			tetraketide alpha-pyrone reductase 2 isoform X1 [Arabidopsis lyrata subsp. lyrata]	87.8	87.8	0.35	1e-19	0.27	XP_002887188.1
			LOW QUALITY PROTEIN: tetraketide alpha-pyrone reductase 2 [Arabidopsis lyrata subsp. lyrata]	83.1	83.1	0.34	5e-18	0.27	XP_020869602.1
			NAD(P)-binding Rossmann-fold superfamily protein [Arabidopsis thaliana]	81.3	81.3	0.34	2e-17	0.26	NP_001319080.1
			cinnamoyl-CoA reductase 2 [Arabidopsis lyrata subsp. lyrata]	74	74	0.35	6e-15	0.29	XP_020865878.1
			cinnamoyl coa reductase [Arabidopsis thaliana]	72.3	72.3	0.35	1e-14	0.28	NP_001323345.1
			cinnamoyl coa reductase [Arabidopsis thaliana]	73.4	73.4	0.35	1e-14	0.28	NP_178197.1
			cinnamoyl-CoA reductase 1 [Arabidopsis lyrata subsp. lyrata]	70.2	70.2	0.35	9e-14	0.26	XP_020881090.1
			NAD(P)-binding Rossmann-fold superfamily protein [Arabidopsis thaliana]	69.6	69.6	0.36	2e-13	0.26	NP_180917.1
			cinnamoyl-CoA reductase 1 [Arabidopsis lyrata subsp. lyrata]	68.5	68.5	0.36	5e-13	0.28	XP_020867474.1
			cinnamoyl coa reductase 1 [Arabidopsis thaliana]	66.1	66.1	0.36	3e-12	0.28	NP_001077544.1
			cinnamoyl coa reductase 1 [Arabidopsis thaliana]	65.8	65.8	0.35	4e-12	0.28	NP_173047.1
			cinnamoyl-CoA reductase 1 [Arabidopsis lyrata subsp. lyrata]	65.5	65.5	0.35	4e-12	0.27	XP_020884186.1
			NAD(P)-binding Rossmann-fold superfamily protein [Arabidopsis thaliana]	65.2	65.2	0.35	4e-12	0.25	NP_178345.1
			cinnamoyl coa reductase 1 [Arabidopsis thaliana]	64.9	64.9	0.36	5e-12	0.28	NP_001322095.1
			cinnamoyl coa reductase 1 [Arabidopsis thaliana]	64.4	64.4	0.36	6e-12	0.28	NP_001322096.1
			cinnamoyl coa reductase 1 [Arabidopsis thaliana]	64.4	64.4	0.36	6e-12	0.28	NP_001322097.1
			dihydroflavonol 4-reductase [Arabidopsis lyrata subsp. lyrata]	64.9	64.9	0.25	1e-11	0.28	XP_002863734.1
			NAD(P)-binding Rossmann-fold superfamily protein [Arabidopsis thaliana]	64.1	64.1	0.36	1e-11	0.25	NP_175552.2
c134094_g1_i1_1	CtCSE	7.7e-35	cytoplasmic tRNA 2-thiolation protein 1 [Arabidopsis lyrata subsp. lyrata]	387	387	0.24	6e-127	0.63	XP_020882962.1
			repressor of lrx1 [Arabidopsis thaliana]	387	387	0.24	1e-126	0.63	NP_181956.2
			cytoplasmic tRNA 2-thiolation protein 1 [Arabidopsis lyrata subsp. lyrata]	385	385	0.24	5e-126	0.64	XP_020891076.1
			2-thiocytidine tRNA biosynthesis protein, TtcA [Arabidopsis thaliana]	369	369	0.22	4e-120	0.66	NP_177744.2
			2-thiocytidine tRNA biosynthesis protein, TtcA [Arabidopsis thaliana]	344	344	0.22	4e-110	0.59	NP_001321961.1
			2-thiocytidine tRNA biosynthesis protein, TtcA [Arabidopsis thaliana]	250	250	0.16	6e-77	0.61	NP_001321958.1
			2-thiocytidine tRNA biosynthesis protein, TtcA [Arabidopsis thaliana]	225	225	0.16	1e-67	0.53	NP_001321959.1
			2-thiocytidine tRNA biosynthesis protein, TtcA [Arabidopsis thaliana]	189	189	0.13	5e-56	0.57	NP_001321962.1
			uncharacterized protein LOC9326334 [Arabidopsis lyrata subsp. lyrata]	160	160	0.2	1e-43	0.35	XP_002892999.1
			uncharacterized protein LOC9323551 [Arabidopsis lyrata subsp. lyrata]	159	159	0.2	1e-42	0.34	XP_002887487.1
			alpha/beta-Hydrolases superfamily protein [Arabidopsis thaliana]	158	158	0.2	1e-42	0.35	NP_565066.1
			alpha/beta-Hydrolases superfamily protein [Arabidopsis thaliana]	156	156	0.2	3e-42	0.34	NP_173272.2
			alpha/beta-Hydrolases superfamily protein [Arabidopsis thaliana]	149	149	0.2	7e-40	0.35	NP_196726.1
			uncharacterized protein LOC9307554 [Arabidopsis lyrata subsp. lyrata]	148	148	0.2	9e-40	0.34	XP_020877003.1
			alpha/beta-Hydrolases superfamily protein [Arabidopsis thaliana]	123	123	0.21	2e-31	0.3	NP_197002.1
			alpha/beta-Hydrolases superfamily protein [Arabidopsis thaliana]	120	120	0.2	1e-30	0.31	NP_850316.1
			alpha/beta-Hydrolases superfamily protein [Arabidopsis thaliana]	120	120	0.21	2e-30	0.3	NP_197430.1
			caffeoylshikimate esterase [Arabidopsis lyrata subsp. lyrata]	119	119	0.21	3e-30	0.29	XP_002871641.1
			caffeoylshikimate esterase [Arabidopsis lyrata subsp. lyrata]	116	116	0.2	3e-29	0.3	XP_002879794.1
			alpha/beta-Hydrolases superfamily protein [Arabidopsis thaliana]	115	115	0.21	4e-29	0.29	NP_181474.2
c77395_g1_i2_6	CtCSE	6.7e-29	alpha/beta-Hydrolases superfamily protein [Arabidopsis thaliana]	126	126	0.62	1e-33	0.3	NP_173272.2
			uncharacterized protein LOC9326334 [Arabidopsis lyrata subsp. lyrata]	121	121	0.62	9e-32	0.3	XP_002892999.1
			alpha/beta-Hydrolases superfamily protein [Arabidopsis thaliana]	118	118	0.62	2e-30	0.29	NP_565066.1
			uncharacterized protein LOC9323551 [Arabidopsis lyrata subsp. lyrata]	116	116	0.62	9e-30	0.29	XP_002887487.1
			uncharacterized protein LOC9307554 [Arabidopsis lyrata subsp. lyrata]	108	108	0.62	3e-27	0.27	XP_020877003.1
			alpha/beta-Hydrolases superfamily protein [Arabidopsis thaliana]	105	105	0.64	9e-27	0.27	NP_181474.2
			caffeoylshikimate esterase [Arabidopsis lyrata subsp. lyrata]	104	104	0.63	3e-26	0.28	XP_002879794.1
			alpha/beta-Hydrolases superfamily protein [Arabidopsis thaliana]	105	105	0.62	4e-26	0.27	NP_196726.1
			caffeoylshikimate esterase isoform X1 [Arabidopsis lyrata subsp. lyrata]	102	102	0.64	2e-25	0.27	XP_020883748.1
			caffeoylshikimate esterase isoform X2 [Arabidopsis lyrata subsp. lyrata]	102	102	0.64	2e-25	0.27	XP_020883749.1
			alpha/beta-Hydrolases superfamily protein [Arabidopsis thaliana]	101	101	0.63	4e-25	0.27	NP_850316.1
			caffeoylshikimate esterase [Arabidopsis lyrata subsp. lyrata]	95.4	95.4	0.6	1e-22	0.26	XP_002878482.1
			alpha/beta-Hydrolases superfamily protein [Arabidopsis thaliana]	94.8	94.8	0.6	1e-22	0.26	NP_191845.2
			caffeoylshikimate esterase isoform X2 [Arabidopsis lyrata subsp. lyrata]	94.5	94.5	0.64	2e-22	0.25	XP_020878878.1
			caffeoylshikimate esterase isoform X1 [Arabidopsis lyrata subsp. lyrata]	95.1	95.1	0.64	2e-22	0.25	XP_020878877.1
			alpha/beta-Hydrolases superfamily protein [Arabidopsis thaliana]	94.5	94.5	0.67	3e-22	0.25	NP_001119234.1
			alpha/beta-Hydrolases superfamily protein [Arabidopsis thaliana]	93.9	93.9	0.64	4e-22	0.25	NP_568327.1
			alpha/beta-Hydrolases superfamily protein [Arabidopsis thaliana]	94.2	94.2	0.67	4e-22	0.25	NP_001330025.1
			caffeoylshikimate esterase [Arabidopsis lyrata subsp. lyrata]	91	91	0.64	2e-21	0.25	XP_002876286.1
			alpha/beta-Hydrolases superfamily protein [Arabidopsis thaliana]	90.4	90.4	0.51	3e-21	0.27	NP_001327461.1
c77395_g1_i1_6	CtCSE	4.6e-27	same as above
c46429_g1_i1_3	CtCSE	2.2e-24	caffeoylshikimate esterase [Arabidopsis lyrata subsp. lyrata]	110	110	0.2	3e-27	0.27	XP_002879794.1
			alpha/beta-Hydrolases superfamily protein [Arabidopsis thaliana]	106	106	0.2	1e-25	0.27	NP_850316.1
			caffeoylshikimate esterase [Arabidopsis lyrata subsp. lyrata]	102	102	0.2	3e-24	0.26	XP_002876286.1
			alpha/beta-Hydrolases superfamily protein [Arabidopsis thaliana]	100	100	0.2	2e-23	0.25	NP_181474.2
			caffeoylshikimate esterase isoform X2 [Arabidopsis lyrata subsp. lyrata]	99.5	99.5	0.2	2e-23	0.25	XP_020883749.1
			caffeoylshikimate esterase isoform X1 [Arabidopsis lyrata subsp. lyrata]	99.5	99.5	0.2	2e-23	0.25	XP_020883748.1
			alpha/beta-Hydrolases superfamily protein [Arabidopsis thaliana]	100	100	0.18	3e-23	0.31	NP_196726.1
			alpha/beta-Hydrolases superfamily protein [Arabidopsis thaliana]	98.9	98.9	0.16	3e-23	0.27	NP_565903.1
			uncharacterized protein LOC9307554 [Arabidopsis lyrata subsp. lyrata]	100	100	0.18	4e-23	0.3	XP_020877003.1
			alpha/beta-Hydrolases superfamily protein [Arabidopsis thaliana]	98.3	98.3	0.2	6e-23	0.26	NP_191078.1
			caffeoylshikimate esterase [Arabidopsis lyrata subsp. lyrata]	95.7	95.7	0.2	4e-22	0.25	XP_020884011.1
			alpha/beta-Hydrolases superfamily protein [Arabidopsis thaliana]	96	96	0.19	7e-22	0.28	NP_568327.1
			alpha/beta-Hydrolases superfamily protein [Arabidopsis thaliana]	96.3	96.3	0.19	8e-22	0.28	NP_001330025.1
			alpha/beta-Hydrolases superfamily protein [Arabidopsis thaliana]	96	96	0.19	8e-22	0.28	NP_001119234.1
			caffeoylshikimate esterase isoform X2 [Arabidopsis lyrata subsp. lyrata]	92.8	92.8	0.19	9e-21	0.27	XP_020878878.1
			caffeoylshikimate esterase isoform X1 [Arabidopsis lyrata subsp. lyrata]	93.1	93.1	0.19	1e-20	0.27	XP_020878877.1
			alpha/beta-Hydrolases superfamily protein [Arabidopsis thaliana]	87.8	87.8	0.14	3e-19	0.31	NP_172576.1
			alpha/beta-Hydrolases superfamily protein [Arabidopsis thaliana]	88.7	88.7	0.19	3e-19	0.3	NP_173272.2
			caffeoylshikimate esterase [Arabidopsis lyrata subsp. lyrata]	84.3	84.3	0.2	3e-18	0.23	XP_002876287.1
			uncharacterized protein LOC9326334 [Arabidopsis lyrata subsp. lyrata]	85.4	85.4	0.19	4e-18	0.29	XP_002892999.1
c141919_g1_i1_2	CtCSE	1.6e-13	caffeoylshikimate esterase [Arabidopsis lyrata subsp. lyrata]	72.3	72.3	0.62	1e-14	0.27	XP_020891585.1
			alpha/beta-Hydrolases superfamily protein [Arabidopsis thaliana]	67.9	67.9	0.62	3e-13	0.27	NP_177867.1
			caffeoylshikimate esterase isoform X1 [Arabidopsis lyrata subsp. lyrata]	65.5	65.5	0.53	1e-12	0.29	XP_020883748.1
			caffeoylshikimate esterase isoform X2 [Arabidopsis lyrata subsp. lyrata]	65.5	65.5	0.53	1e-12	0.29	XP_020883749.1
			alpha/beta-Hydrolases superfamily protein [Arabidopsis thaliana]	64.9	64.9	0.54	2e-12	0.28	NP_181474.2
			caffeoylshikimate esterase [Arabidopsis lyrata subsp. lyrata]	63.5	63.5	0.68	7e-12	0.26	XP_002871641.1
			alpha/beta-Hydrolases superfamily protein [Arabidopsis thaliana]	62.9	62.9	0.63	1e-11	0.26	NP_197430.1
			caffeoylshikimate esterase [Arabidopsis lyrata subsp. lyrata]	61.7	61.7	0.54	3e-11	0.28	XP_002871877.1
			alpha/beta-Hydrolases superfamily protein [Arabidopsis thaliana]	59.4	59.4	0.53	1e-10	0.25	NP_172576.1
			caffeoylshikimate esterase [Arabidopsis lyrata subsp. lyrata]	58.2	58.2	0.53	3e-10	0.25	XP_002879794.1
			alpha/beta-Hydrolases superfamily protein [Arabidopsis thaliana]	58.2	58.2	0.41	4e-10	0.27	NP_197002.1
			alpha/beta-Hydrolases superfamily protein [Arabidopsis thaliana]	53.5	53.5	0.62	1e-08	0.26	NP_565903.1
			caffeoylshikimate esterase [Arabidopsis lyrata subsp. lyrata]	53.2	53.2	0.53	2e-08	0.23	XP_002889847.1
			alpha/beta-Hydrolases superfamily protein [Arabidopsis thaliana]	51.8	51.8	0.46	3e-08	0.27	NP_001323929.1
			caffeoylshikimate esterase [Arabidopsis lyrata subsp. lyrata]	51.5	51.5	0.56	7e-08	0.28	XP_002891714.1
			caffeoylshikimate esterase isoform X2 [Arabidopsis lyrata subsp. lyrata]	51.5	51.5	0.71	7e-08	0.24	XP_020878878.1
			lysophospholipase 2 [Arabidopsis thaliana]	51.5	51.5	0.56	7e-08	0.28	NP_175685.1
			caffeoylshikimate esterase isoform X1 [Arabidopsis lyrata subsp. lyrata]	51.5	51.5	0.71	9e-08	0.24	XP_020878877.1
			alpha/beta-Hydrolases superfamily protein [Arabidopsis thaliana]	50.6	50.6	0.38	1e-07	0.26	NP_850316.1
			alpha/beta-Hydrolases superfamily protein [Arabidopsis thaliana]	50.9	50.9	0.71	1e-07	0.24	NP_001119234.1
c139612_g1_i1_2	CtCSE	4.1e-06	uncharacterized protein LOC9304155 isoform X1 [Arabidopsis lyrata subsp. lyrata]	202	202	0.25	3e-57	0.34	XP_002870121.1
			uncharacterized protein LOC9306395 isoform X2 [Arabidopsis lyrata subsp. lyrata]	203	203	0.22	5e-57	0.36	XP_020875004.1
			uncharacterized protein LOC9306395 isoform X1 [Arabidopsis lyrata subsp. lyrata]	202	202	0.22	6e-57	0.36	XP_002868296.1
			alpha/beta-Hydrolases superfamily protein [Arabidopsis thaliana]	202	202	0.23	8e-57	0.36	NP_001329372.1
			alpha/beta-Hydrolases superfamily protein [Arabidopsis thaliana]	202	202	0.23	9e-57	0.36	NP_193165.7
			alpha/beta-Hydrolases superfamily protein [Arabidopsis thaliana]	199	199	0.23	3e-56	0.34	NP_193448.2
			alpha/beta-Hydrolases superfamily protein [Arabidopsis thaliana]	197	197	0.23	6e-55	0.34	NP_188996.2
			uncharacterized protein LOC9319501 [Arabidopsis lyrata subsp. lyrata]	194	194	0.23	7e-54	0.33	XP_002883434.1
			alpha/beta-Hydrolases superfamily protein [Arabidopsis thaliana]	172	172	0.23	7e-48	0.34	NP_001118998.1
			alpha/beta-Hydrolases superfamily protein [Arabidopsis thaliana]	172	172	0.23	1e-47	0.34	NP_001328386.1
			uncharacterized protein LOC9304155 isoform X2 [Arabidopsis lyrata subsp. lyrata]	173	173	0.22	3e-47	0.32	XP_020874694.1
			alpha/beta-Hydrolases superfamily protein [Arabidopsis thaliana]	172	172	0.2	2e-46	0.32	NP_001327699.1
			alpha/beta-Hydrolases superfamily protein [Arabidopsis thaliana]	169	169	0.19	5e-46	0.33	NP_001328385.1
			alpha/beta-Hydrolases superfamily protein [Arabidopsis thaliana]	161	161	0.18	3e-43	0.34	NP_001329373.1
			alpha/beta-Hydrolases superfamily protein [Arabidopsis thaliana]	68.7	68.7	0.12	1e-12	0.25	NP_001329371.1
			alpha/beta-Hydrolases superfamily protein [Arabidopsis thaliana]	63.5	63.5	0.12	8e-11	0.26	NP_001030748.1
			alpha/beta-Hydrolases superfamily protein [Arabidopsis thaliana]	57.3	57.3	0.22	3e-09	0.23	NP_190343.1
			alpha/beta-Hydrolases superfamily protein [Arabidopsis thaliana]	57.3	57.3	0.11	6e-09	0.25	NP_001329374.1
			uncharacterized protein LOC9311918 [Arabidopsis lyrata subsp. lyrata]	54.4	54.4	0.17	3e-08	0.26	XP_002877568.1
			alpha/beta-Hydrolases superfamily protein [Arabidopsis thaliana]	53.2	53.2	0.17	4e-08	0.26	NP_190340.1
c141828_g1_i2_1	CtCSE	6.8e-06	uncharacterized protein LOC9307554 [Arabidopsis lyrata subsp. lyrata]	68.2	68.2	0.22	2e-12	0.27	XP_020877003.1
			alpha/beta-Hydrolases superfamily protein [Arabidopsis thaliana]	67	67	0.22	4e-12	0.27	NP_196726.1
			alpha/beta-Hydrolases superfamily protein [Arabidopsis thaliana]	57.3	57.3	0.21	5e-09	0.25	NP_173272.2
			alpha/beta-Hydrolases superfamily protein [Arabidopsis thaliana]	56.4	56.4	0.13	6e-09	0.3	NP_001332635.1
			alpha/beta-Hydrolases superfamily protein [Arabidopsis thaliana]	55.3	55.3	0.2	4e-08	0.26	NP_565066.1
			uncharacterized protein LOC9326334 [Arabidopsis lyrata subsp. lyrata]	54.1	54.1	0.21	7e-08	0.25	XP_002892999.1
			uncharacterized protein LOC9323551 [Arabidopsis lyrata subsp. lyrata]	53.8	53.8	0.2	1e-07	0.26	XP_002887487.1
			alpha/beta-Hydrolases superfamily protein [Arabidopsis thaliana]	38.9	38.9	0.19	0.004	0.21	NP_568327.1
			alpha/beta-Hydrolases superfamily protein [Arabidopsis thaliana]	38.6	38.6	0.19	0.004	0.21	NP_001119234.1
			alpha/beta-Hydrolases superfamily protein [Arabidopsis thaliana]	38.3	38.3	0.19	0.006	0.2	NP_177867.1
			caffeoylshikimate esterase [Arabidopsis lyrata subsp. lyrata]	37.1	37.1	0.19	0.015	0.2	XP_020891585.1
			caffeoylshikimate esterase isoform X2 [Arabidopsis lyrata subsp. lyrata]	36.2	36.2	0.2	0.025	0.2	XP_020878878.1
			caffeoylshikimate esterase isoform X1 [Arabidopsis lyrata subsp. lyrata]	36.2	36.2	0.2	0.029	0.2	XP_020878877.1
			alpha/beta-Hydrolases superfamily protein [Arabidopsis thaliana]	35.1	35.1	0.18	0.058	0.2	NP_172576.1
			monoglyceride lipase [Arabidopsis lyrata subsp. lyrata]	32.1	32.1	0.03	0.067	0.39	XP_002875364.1
			caffeoylshikimate esterase [Arabidopsis lyrata subsp. lyrata]	34.8	34.8	0.18	0.073	0.2	XP_002889847.1
			monoglyceride lipase [Arabidopsis lyrata subsp. lyrata]	31	31	0.03	0.14	0.42	XP_002890311.1
			alpha/beta-Hydrolases superfamily protein [Arabidopsis thaliana]	33	33	0.15	0.28	0.24	NP_001330025.1
			1-acylglycerol-3-phosphate O-acyltransferase [Arabidopsis lyrata subsp. lyrata]	30.7	30.7	0.04	1.4	0.36	XP_002869734.1
			alpha/beta-Hydrolases superfamily protein [Arabidopsis thaliana]	30.4	30.4	0.05	1.4	0.31	NP_195432.1
c141828_g1_i3_3	CtCSE	7.4e-06	uncharacterized protein LOC9307554 [Arabidopsis lyrata subsp. lyrata]	68.2	68.2	0.22	2e-12	0.27	XP_020877003.1
			alpha/beta-Hydrolases superfamily protein [Arabidopsis thaliana]	67	67	0.22	4e-12	0.27	NP_196726.1
			alpha/beta-Hydrolases superfamily protein [Arabidopsis thaliana]	57.3	57.3	0.21	5e-09	0.25	NP_173272.2
			alpha/beta-Hydrolases superfamily protein [Arabidopsis thaliana]	56.4	56.4	0.13	6e-09	0.3	NP_001332635.1
			alpha/beta-Hydrolases superfamily protein [Arabidopsis thaliana]	55.3	55.3	0.2	4e-08	0.26	NP_565066.1
			uncharacterized protein LOC9326334 [Arabidopsis lyrata subsp. lyrata]	54.1	54.1	0.21	7e-08	0.25	XP_002892999.1
			uncharacterized protein LOC9323551 [Arabidopsis lyrata subsp. lyrata]	53.8	53.8	0.2	1e-07	0.26	XP_002887487.1
			alpha/beta-Hydrolases superfamily protein [Arabidopsis thaliana]	38.9	38.9	0.19	0.004	0.21	NP_568327.1
			alpha/beta-Hydrolases superfamily protein [Arabidopsis thaliana]	38.6	38.6	0.19	0.004	0.21	NP_001119234.1
			alpha/beta-Hydrolases superfamily protein [Arabidopsis thaliana]	38.3	38.3	0.19	0.006	0.2	NP_177867.1
			caffeoylshikimate esterase [Arabidopsis lyrata subsp. lyrata]	37.1	37.1	0.19	0.015	0.2	XP_020891585.1
			caffeoylshikimate esterase isoform X2 [Arabidopsis lyrata subsp. lyrata]	36.2	36.2	0.2	0.025	0.2	XP_020878878.1
			caffeoylshikimate esterase isoform X1 [Arabidopsis lyrata subsp. lyrata]	36.2	36.2	0.2	0.029	0.2	XP_020878877.1
			alpha/beta-Hydrolases superfamily protein [Arabidopsis thaliana]	35.1	35.1	0.18	0.058	0.2	NP_172576.1
			monoglyceride lipase [Arabidopsis lyrata subsp. lyrata]	32.1	32.1	0.03	0.067	0.39	XP_002875364.1
			caffeoylshikimate esterase [Arabidopsis lyrata subsp. lyrata]	34.8	34.8	0.18	0.073	0.2	XP_002889847.1
			monoglyceride lipase [Arabidopsis lyrata subsp. lyrata]	31	31	0.03	0.14	0.42	XP_002890311.1
			alpha/beta-Hydrolases superfamily protein [Arabidopsis thaliana]	33	33	0.15	0.28	0.24	NP_001330025.1
			1-acylglycerol-3-phosphate O-acyltransferase [Arabidopsis lyrata subsp. lyrata]	30.7	30.7	0.04	1.4	0.36	XP_002869734.1
			cytochrome P450, family 97, subfamily B, polypeptide 3 [Arabidopsis thaliana]	30.4	30.4	0.05	1.4	0.31	NP_195432.1
c55657_g1_i1_3	CtF5H	1.5e-25	cytochrome P450, family 97, subfamily B, polypeptide 3 [Arabidopsis thaliana]	543	543	0.38	0	0.49	NP_193247.2
			cytochrome P450 97B3, chloroplastic [Arabidopsis lyrata subsp. lyrata]	541	541	0.38	0	0.5	XP_002868224.2
			LOW QUALITY PROTEIN: protein LUTEIN DEFICIENT 5, chloroplastic [Arabidopsis lyrata subsp. lyrata]	463	463	0.37	9e-153	0.47	XP_020867080.1
			cytochrome P450, family 97, subfamily A, polypeptide 3 [Arabidopsis thaliana]	461	461	0.37	8e-152	0.47	NP_564384.1
			carotene epsilon-monooxygenase, chloroplastic [Arabidopsis lyrata subsp. lyrata]	397	397	0.37	4e-128	0.41	XP_020881160.1
			Cytochrome P450 superfamily protein [Arabidopsis thaliana]	391	391	0.37	5e-126	0.41	NP_190881.2
			cytochrome P450, family 704, subfamily A, polypeptide 1 [Arabidopsis thaliana]	141	141	0.36	3e-36	0.25	NP_850427.2
			cytochrome P450, family 72, subfamily A, polypeptide 14 [Arabidopsis thaliana]	140	140	0.32	4e-36	0.29	NP_188086.1
			Cytochrome P450 superfamily protein [Arabidopsis thaliana]	136	136	0.33	1e-34	0.28	NP_180239.1
			cytochrome P450 734A1 [Arabidopsis lyrata subsp. lyrata]	136	136	0.33	2e-34	0.27	XP_002879001.1
			cytochrome P450, family 72, subfamily A, polypeptide 15 [Arabidopsis thaliana]	136	136	0.35	2e-34	0.27	NP_001325567.1
			cytochrome P450, family 72, subfamily A, polypeptide 15 [Arabidopsis thaliana]	135	135	0.35	2e-34	0.27	NP_188087.1
			cytochrome P450 72A15 [Arabidopsis lyrata subsp. lyrata]	134	134	0.35	5e-34	0.27	XP_020886572.1
			cytochrome P450, family 72, subfamily A, polypeptide 11 [Arabidopsis thaliana]	134	134	0.33	6e-34	0.29	NP_188083.1
			cytochrome P450 704C1 [Arabidopsis lyrata subsp. lyrata]	134	134	0.34	8e-34	0.27	XP_002880182.1
			LOW QUALITY PROTEIN: cytochrome P450 72A13-like [Arabidopsis lyrata subsp. lyrata]	134	134	0.35	9e-34	0.26	XP_020886571.1
			cytochrome P450, family 72, subfamily A, polypeptide 10 [Arabidopsis thaliana]	133	133	0.34	2e-33	0.27	NP_001319552.1
			cytochrome P450, family 72, subfamily A, polypeptide 10 [Arabidopsis thaliana]	132	132	0.34	3e-33	0.27	NP_188082.2
			cytokinin hydroxylase [Arabidopsis lyrata subsp. lyrata]	130	130	0.35	1e-32	0.26	XP_020887034.1
			cytochrome P450, family 72, subfamily A, polypeptide 13 [Arabidopsis thaliana]	130	130	0.32	2e-32	0.28	NP_188084.1
c135780_g3_i1_5	CtPTALPALTAL	4.2e-28	phenylalanine ammonia-lyase 4 isoform X2 [Arabidopsis lyrata subsp. lyrata]	62	62	0.68	2e-13	0.36	XP_002882662.1
			phenylalanine ammonia-lyase 4 [Arabidopsis thaliana]	62	62	0.68	2e-13	0.36	NP_187645.1
			phenylalanine ammonia-lyase 4 isoform X1 [Arabidopsis lyrata subsp. lyrata]	61.7	61.7	0.68	2e-13	0.36	XP_020888889.1
			phenyl alanine ammonia-lyase 3 [Arabidopsis thaliana]	60.8	60.8	0.87	5e-13	0.34	NP_001190223.1
			phenyl alanine ammonia-lyase 3 [Arabidopsis thaliana]	60.8	60.8	0.87	5e-13	0.34	NP_196043.2
			phenylalanine ammonia-lyase 2 [Arabidopsis lyrata subsp. lyrata]	60.5	60.5	0.91	7e-13	0.31	XP_002877909.1
			phenylalanine ammonia-lyase 2 [Arabidopsis thaliana]	60.5	60.5	0.91	7e-13	0.31	NP_190894.1
			phenylalanine ammonia-lyase 3 [Arabidopsis lyrata subsp. lyrata]	59.1	59.1	0.79	2e-12	0.35	XP_002871081.1
			PHE ammonia lyase 1 [Arabidopsis thaliana]	59.1	59.1	0.91	2e-12	0.29	NP_181241.1
			phenylalanine ammonia-lyase 1 [Arabidopsis lyrata subsp. lyrata]	55.3	55.3	0.91	5e-11	0.29	XP_020883370.1
			tetraketide alpha-pyrone reductase 1 [Arabidopsis lyrata subsp. lyrata]	24.2	24.2	0.22	3.7	0.38	XP_002868581.1
c63864_g1_i1_6	CtPTALPALTAL	8.2e-17	phenylalanine ammonia-lyase 3 [Arabidopsis lyrata subsp. lyrata]	34.5	34.5	0.66	0.0008	0.35	XP_002871081.1
			phenyl alanine ammonia-lyase 3 [Arabidopsis thaliana]	33.6	33.6	0.67	0.002	0.31	NP_196043.2
			phenyl alanine ammonia-lyase 3 [Arabidopsis thaliana]	33.6	33.6	0.67	0.002	0.31	NP_001190223.1
			PHE ammonia lyase 1 [Arabidopsis thaliana]	31.8	31.8	0.82	0.007	0.29	NP_181241.1
			phenylalanine ammonia-lyase 1 [Arabidopsis lyrata subsp. lyrata]	31.8	31.8	0.82	0.007	0.29	XP_020883370.1
			phenylalanine ammonia-lyase 4 isoform X1 [Arabidopsis lyrata subsp. lyrata]	31.8	31.8	0.67	0.007	0.31	XP_020888889.1
			phenylalanine ammonia-lyase 4 isoform X2 [Arabidopsis lyrata subsp. lyrata]	31	31	0.66	0.016	0.32	XP_002882662.1
			phenylalanine ammonia-lyase 4 [Arabidopsis thaliana]	31	31	0.66	0.017	0.32	NP_187645.1
			phenylalanine ammonia-lyase 2 [Arabidopsis thaliana]	30.4	30.4	0.67	0.028	0.3	NP_190894.1
			phenylalanine ammonia-lyase 2 [Arabidopsis lyrata subsp. lyrata]	30.4	30.4	0.67	0.028	0.3	XP_002877909.1
			2-thiocytidine tRNA biosynthesis protein, TtcA [Arabidopsis thaliana]	27.5	27.5	0.31	0.27	0.35	NP_001321959.1
			2-thiocytidine tRNA biosynthesis protein, TtcA [Arabidopsis thaliana]	27.2	27.2	0.31	0.3	0.35	NP_001321958.1
			2-thiocytidine tRNA biosynthesis protein, TtcA [Arabidopsis thaliana]	26.9	26.9	0.31	0.36	0.35	NP_001321962.1
			repressor of lrx1 [Arabidopsis thaliana]	25.7	25.7	0.31	1.1	0.42	NP_181956.2
			cytoplasmic tRNA 2-thiolation protein 1 [Arabidopsis lyrata subsp. lyrata]	25.7	25.7	0.31	1.1	0.42	XP_020882962.1
			uncharacterized protein LOC9329204 [Arabidopsis lyrata subsp. lyrata]	25.1	25.1	0.13	1.7	0.54	XP_020870083.1
			uncharacterized protein LOC9298827 [Arabidopsis lyrata subsp. lyrata]	25.1	25.1	0.13	1.8	0.54	XP_002862752.1
			glutamate receptor 1.3 [Arabidopsis lyrata subsp. lyrata]	25.1	25.1	0.3	1.9	0.4	XP_002863896.1
			replication protein A 70 kDa DNA-binding subunit B-like [Arabidopsis lyrata subsp. lyrata]	23.6	23.6	0.2	5.9	0.4	XP_020872717.1
			2-thiocytidine tRNA biosynthesis protein, TtcA [Arabidopsis thaliana]	23.4	23.4	0.31	7.2	0.35	NP_177744.2
c135780_g1_i1_6	CtPTALPALTAL	5.9e-15	phenylalanine ammonia-lyase 2 [Arabidopsis thaliana]	40.3	40.3	0.94	8e-06	0.33	NP_190894.1
			phenylalanine ammonia-lyase 2 [Arabidopsis lyrata subsp. lyrata]	40	40	0.94	1e-05	0.33	XP_002877909.1
			WRKY transcription factor 55 [Arabidopsis lyrata subsp. lyrata]	26	26	0.54	0.71	0.3	XP_002879888.1
			hydroxyethylthiazole kinase [Arabidopsis lyrata subsp. lyrata]	25.1	25.1	0.63	1.8	0.26	XP_020887699.1
			AUGMIN subunit 2 [Arabidopsis lyrata subsp. lyrata]	24.2	24.2	0.12	3.6	0.67	XP_020874598.1
			AUGMIN subunit 2 [Arabidopsis lyrata subsp. lyrata]	23.9	23.9	0.12	3.8	0.67	XP_002881256.1
			Disease resistance protein (TIR-NBS-LRR class) family [Arabidopsis thaliana]	23.9	23.9	0.36	4.6	0.34	NP_001321319.1
			Disease resistance protein (TIR-NBS-LRR class) family [Arabidopsis thaliana]	23.9	23.9	0.36	4.6	0.34	NP_176047.1
			protein CYPRO4 [Arabidopsis lyrata subsp. lyrata]	23.6	23.6	0.37	5.5	0.36	XP_002867183.1
			Vacuolar import/degradation, Vid27-related protein [Arabidopsis thaliana]	23.6	23.6	0.37	5.5	0.36	NP_195066.1
			formin-like protein [Arabidopsis thaliana]	23.1	23.1	0.14	8.7	0.57	NP_187945.1
c108789_g1_i1_2	CtPTALPALTAL	2.5e-12	hypothetical protein AT1G35614 [Arabidopsis thaliana]	23.6	23.6	0.34	1.7	0.42	NP_174796.1
			uncharacterized protein LOC110227439 [Arabidopsis lyrata subsp. lyrata]	23.9	23.9	0.56	1.9	0.41	XP_020877193.1
			tubby-like protein 8 [Arabidopsis lyrata subsp. lyrata]	22.5	22.5	0.52	6.1	0.31	XP_002892894.1
			tubby like protein 8 [Arabidopsis thaliana]	22.5	22.5	0.52	7.2	0.31	NP_173059.1
			tubby like protein 8 [Arabidopsis thaliana]	22.2	22.2	0.52	8.2	0.31	NP_001319017.1
c130710_g1_i1_1	CtPTALPALTAL	1.4e-07	Major facilitator superfamily protein [Arabidopsis thaliana]	26.3	26.3	0.82	0.26	0.25	NP_567588.1
			probable alpha,alpha-trehalose-phosphate synthase [UDP-forming] 4 [Arabidopsis lyrata subsp. lyrata]	26	26	0.57	0.4	0.35	XP_020874015.1
			casein kinase 1-like protein 4 isoform X3 [Arabidopsis lyrata subsp. lyrata]	24.2	24.2	0.57	1.7	0.3	XP_020872652.1
			uncharacterized protein LOC9307443 isoform X2 [Arabidopsis lyrata subsp. lyrata]	23.6	23.6	0.65	2.2	0.27	XP_020878584.1
			uncharacterized protein LOC9307443 isoform X1 [Arabidopsis lyrata subsp. lyrata]	23.6	23.6	0.65	2.2	0.27	XP_020878583.1
			Major facilitator superfamily protein [Arabidopsis thaliana]	23.1	23.1	0.81	4.3	0.25	NP_974886.1
			protein NUCLEAR FUSION DEFECTIVE 4 [Arabidopsis lyrata subsp. lyrata]	23.1	23.1	0.81	4.4	0.25	XP_002863496.1
			Major facilitator superfamily protein [Arabidopsis thaliana]	22.8	22.8	0.81	5.4	0.25	NP_001328199.1
			hypothetical protein AT5G44005 [Arabidopsis thaliana]	22.2	22.2	0.46	5.9	0.31	NP_974881.1
			protein NUCLEAR FUSION DEFECTIVE 4 [Arabidopsis lyrata subsp. lyrata]	22.5	22.5	0.81	6	0.25	XP_020874632.1
			GCR2-like 2 [Arabidopsis thaliana]	22.5	22.5	0.85	6.1	0.27	NP_850003.1
			uncharacterized protein LOC110227627 [Arabidopsis lyrata subsp. lyrata]	22.5	22.5	0.4	7	0.36	XP_020878143.1
			ATP-dependent 6-phosphofructokinase 6 [Arabidopsis lyrata subsp. lyrata]	22.2	22.2	0.89	8.8	0.27	XP_020875465.1
			phosphofructokinase 6 [Arabidopsis thaliana]	22.2	22.2	0.89	9.1	0.27	NP_195010.1
