# Supplementary material for: Transcriptome of the coralline alga Calliarthron tuberculosum (Corallinales, Rhodophyta) reveals convergent evolution of a partial lignin biosynthesis pathway
Source: PLoS One. 2022 Jul 14;17(7):e0266892. doi: 10.1371/journal.pone.0266892 (PMC9282553; doi:10.1371/journal.pone.0266892)
Supplement: S3 Table — Unique reads are represented by their contig identifier (contig_gene_isoform) and matched with their annotated KEGG based identifier (KO_identifier) and associated protein name. (XLSX) [file pone.0266892.s009.xlsx]

## Sheet: Sheet1
Table S3. KEGG annotations of Calliarthron tuberculosum reads from the combined transcriptomic dataset. Unique reads are represented by their contig identifier (contig_gene_isoform) and matched with their annotated KEGG based identifier (KO_identifier) and associated protein name.
Calliarthron Contig	KO_Identifier	Name
c100240_g1_i1	K03145	TFIIS; transcription elongation factor S-II
c100258_g1_i1	K01802	E5.2.1.8; peptidylprolyl isomerase [EC:5.2.1.8]
c100258_g1_i1	K09568	FKBP1; FK506-binding protein 1 [EC:5.2.1.8]
c100258_g1_i1	K09571	FKBP4_5; FK506-binding protein 4/5 [EC:5.2.1.8]
c100287_g1_i1	K11447	UTX, UTY; histone demethylase [EC:1.14.11.-]
c100426_g1_i1	K14844	PUF6; pumilio homology domain family member 6
c100459_g1_i1	K01465	URA4, pyrC; dihydroorotase [EC:3.5.2.3]
c100621_g1_i1	K15864	nirS; nitrite reductase (NO-forming) / hydroxylamine reductase [EC:1.7.2.1 1.7.99.1]
c100622_g1_i1	K00423	E1.10.3.3; L-ascorbate oxidase [EC:1.10.3.3]
c100622_g1_i1	K05909	E1.10.3.2; laccase [EC:1.10.3.2]
c100896_g1_i1	K01424	E3.5.1.1, ansA, ansB; L-asparaginase [EC:3.5.1.1]
c100896_g1_i1	K09482	gatD; glutamyl-tRNA(Gln) amidotransferase subunit D [EC:6.3.5.7]
c100896_g1_i1	K13278	ASPG; 60kDa lysophospholipase [EC:3.1.1.5 3.1.1.47 3.5.1.1]
c101319_g1_i1	K00694	bcsA; cellulose synthase (UDP-forming) [EC:2.4.1.12]
c101319_g1_i1	K11936	pgaC, icaA; poly-beta-1,6-N-acetyl-D-glucosamine synthase [EC:2.4.1.-]
c101343_g1_i1	K12369	dppB; dipeptide transport system permease protein
c101343_g1_i1	K13890	gsiC; glutathione transport system permease protein
c101343_g1_i1	K16200	dppB1; dipeptide transport system permease protein
c101401_g1_i1	K15378	SLC45A1_2_4; solute carrier family 45, member 1/2/4
c101412_g1_i1	K00773	tgt, QTRT1; queuine tRNA-ribosyltransferase [EC:2.4.2.29]
c101412_g1_i1	K15407	QTRTD1; queuine tRNA-ribosyltransferase subunit QTRTD1 [EC:2.4.2.29]
c10155_g1_i1	K01990	ABC-2.A; ABC-2 type transport system ATP-binding protein
c10155_g1_i1	K02071	metN; D-methionine transport system ATP-binding protein
c10155_g1_i1	K05643	ABCA3; ATP-binding cassette, subfamily A (ABC1), member 3
c10155_g1_i1	K05644	ABCA4; ATP-binding cassette, subfamily A (ABC1), member 4
c10155_g1_i1	K09695	nodI; lipooligosaccharide transport system ATP-binding protein
c10155_g1_i1	K09697	natA; sodium transport system ATP-binding protein [EC:7.2.2.4]
c10155_g1_i1	K13926	rbbA; ribosome-dependent ATPase
c101706_g1_i1	K03688	ubiB, aarF; ubiquinone biosynthesis protein
c101706_g1_i1	K08869	ADCK, ABC1; aarF domain-containing kinase
c101772_g1_i1	K11968	ARIH1; ariadne-1 [EC:2.3.2.31]
c101772_g1_i1	K11971	RNF14, ARA54; E3 ubiquitin-protein ligase RNF14 [EC:2.3.2.31]
c101772_g1_i1	K11973	RNF19B; E3 ubiquitin-protein ligase RNF19B [EC:2.3.2.31]
c101772_g1_i1	K11975	RNF144; E3 ubiquitin-protein ligase RNF144 [EC:2.3.2.31]
c101772_g1_i1	K11977	RNF217, IBRDC1; E3 ubiquitin-protein ligase RNF217 [EC:2.3.2.31]
c101772_g1_i1	K12818	DHX8, PRP22; ATP-dependent RNA helicase DHX8/PRP22 [EC:3.6.4.13]
c101805_g1_i1	K00006	GPD1; glycerol-3-phosphate dehydrogenase (NAD+) [EC:1.1.1.8]
c101805_g1_i1	K03869	CUL3; cullin 3
c101805_g1_i1	K10609	CUL4; cullin 4
c101887_g1_i1	K01557	FAHD1; acylpyruvate hydrolase [EC:3.7.1.5]
c101887_g1_i1	K16856	ugl; ureidoglycolate lyase [EC:4.3.2.3]
c102090_g1_i1	K11121	SIR2; NAD-dependent histone deacetylase SIR2 [EC:3.5.1.-]
c102090_g1_i1	K11411	SIRT1, SIR2L1; NAD-dependent deacetylase sirtuin 1 [EC:3.5.1.-]
c102090_g1_i1	K11412	SIRT2, SIR2L2; NAD-dependent deacetylase sirtuin 2 [EC:3.5.1.-]
c102090_g1_i1	K11413	SIRT3, SIR2L3; NAD-dependent deacetylase sirtuin 3 [EC:3.5.1.-]
c10210_g1_i1	K02011	afuB, fbpB; iron(III) transport system permease protein
c102694_g1_i1	K09228	KRAB; KRAB domain-containing zinc finger protein
c102694_g1_i1	K09233	GLIS2; zinc finger protein GLIS2
c102769_g1_i1	K01407	ptrA; protease III [EC:3.4.24.55]
c102769_g1_i1	K01408	IDE, ide; insulysin [EC:3.4.24.56]
c102769_g1_i1	K01411	NRD1; nardilysin [EC:3.4.24.61]
c102901_g1_i1	K00052	leuB, IMDH; 3-isopropylmalate dehydrogenase [EC:1.1.1.85]
c102917_g1_i1	K01069	gloB, gloC, HAGH; hydroxyacylglutathione hydrolase [EC:3.1.2.6]
c103141_g2_i1	K10441	rbsA; ribose transport system ATP-binding protein [EC:3.6.3.17]
c103141_g2_i1	K10542	mglA; methyl-galactoside transport system ATP-binding protein [EC:3.6.3.17]
c103141_g2_i1	K10551	alsA; D-allose transport system ATP-binding protein [EC:3.6.3.17]
c103141_g2_i1	K10562	rhaT; rhamnose transport system ATP-binding protein [EC:3.6.3.17]
c10326_g1_i1	K01875	SARS, serS; seryl-tRNA synthetase [EC:6.1.1.11]
c103497_g1_i1	K07462	recJ; single-stranded-DNA-specific exonuclease [EC:3.1.-.-]
c103501_g1_i1	K01638	aceB, glcB; malate synthase [EC:2.3.3.9]
c103602_g1_i1	K02469	gyrA; DNA gyrase subunit A [EC:5.6.2.2]
c103626_g1_i1	K01077	E3.1.3.1, phoA, phoB; alkaline phosphatase [EC:3.1.3.1]
c10364_g1_i1	K00140	mmsA, iolA, ALDH6A1; malonate-semialdehyde dehydrogenase (acetylating) / methylmalonate-semialdehyde dehydrogenase [EC:1.2.1.18 1.2.1.27]
c103793_g1_i1	K03242	EIF2S3; translation initiation factor 2 subunit 3
c103793_g1_i1	K11419	SUV39H, CLR4; histone-lysine N-methyltransferase SUV39H [EC:2.1.1.43]
c103823_g1_i1	K04508	TBL1; transducin (beta)-like 1
c104020_g1_i1	K11690	dctM; C4-dicarboxylate transporter, DctM subunit
c104334_g1_i1	K00801	FDFT1; farnesyl-diphosphate farnesyltransferase [EC:2.5.1.21]
c104334_g1_i1	K01814	hisA; phosphoribosylformimino-5-aminoimidazole carboxamide ribotide isomerase [EC:5.3.1.16]
c104374_g1_i1	K05658	ABCB1, CD243; ATP-binding cassette, subfamily B (MDR/TAP), member 1 [EC:7.6.2.2]
c104374_g1_i1	K05661	ABCB6; ATP-binding cassette, subfamily B (MDR/TAP), member 6
c104374_g1_i1	K05663	ATM; ATP-binding cassette, subfamily B, mitochondrial transporter ATM
c104374_g1_i1	K06147	ABCB-BAC; ATP-binding cassette, subfamily B, bacterial
c104374_g1_i1	K11085	msbA; ATP-binding cassette, subfamily B, bacterial MsbA [EC:3.6.3.-]
c104374_g1_i1	K14698	irtA; ATP-binding cassette, subfamily B, bacterial IrtA [EC:3.6.3.-]
c104690_g1_i1	K06671	STAG1_2, SCC3, IRR1; cohesin complex subunit SA-1/2
c104690_g1_i1	K13055	STAG3; cohesin complex subunit SA-3
c104780_g1_i1	K01715	crt; enoyl-CoA hydratase [EC:4.2.1.17]
c104780_g1_i1	K01782	fadJ; 3-hydroxyacyl-CoA dehydrogenase / enoyl-CoA hydratase / 3-hydroxybutyryl-CoA epimerase [EC:1.1.1.35 4.2.1.17 5.1.2.3]
c104780_g1_i1	K07511	ECHS1; enoyl-CoA hydratase [EC:4.2.1.17]
c104780_g1_i1	K10527	MFP2; enoyl-CoA hydratase/3-hydroxyacyl-CoA dehydrogenase [EC:4.2.1.17 1.1.1.35 1.1.1.211]
c104780_g1_i1	K13767	fadB; enoyl-CoA hydratase [EC:4.2.1.17]
c104780_g1_i1	K15019	K15019; 3-hydroxypropionyl-coenzyme A dehydratase [EC:4.2.1.116]
c104837_g1_i1	K06654	PHO80; phosphate system cyclin PHO80
c105171_g1_i1	K02126	ATPeF0A, MTATP6, ATP6; F-type H+-transporting ATPase subunit a
c105351_g1_i1	K02950	RP-S12, MRPS12, rpsL; small subunit ribosomal protein S12
c105376_g1_i1	K01887	RARS, argS; arginyl-tRNA synthetase [EC:6.1.1.19]
c105498_g1_i1	K03017	RPB9, POLR2I; DNA-directed RNA polymerase II subunit RPB9
c105498_g1_i1	K03057	tfs; transcription factor S
c10593_g1_i1	K15726	czcA; cobalt-zinc-cadmium resistance protein CzcA
c105957_g1_i1	K04648	DCTN1; dynactin 1
c105957_g1_i1	K10421	CLIP1, RSN; CAP-Gly domain-containing linker protein 1
c105957_g1_i1	K10422	CLIP2, CYLN2; CAP-Gly domain-containing linker protein 2
c105957_g1_i1	K17262	TBCB, CKAP1, ALF1; tubulin-specific chaperone B
c105994_g1_i1	K17939	perB, wbdR; GDP-perosamine N-acetyltransferase [EC:2.3.1.227]
c105994_g1_i1	K19429	epsM; acetyltransferase EpsM [EC:2.3.1.-]
c106017_g1_i1	K00788	thiE; thiamine-phosphate pyrophosphorylase [EC:2.5.1.3]
c106113_g1_i1	K02427	rlmE, rrmJ, ftsJ; 23S rRNA (uridine2552-2'-O)-methyltransferase [EC:2.1.1.166]
c10623_g1_i1	K07787	cusA, silA; Cu(I)/Ag(I) efflux system membrane protein CusA/SilA
c10623_g1_i1	K15726	czcA; cobalt-zinc-cadmium resistance protein CzcA
c106248_g1_i1	K10224	FADS1; acyl-CoA (8-3)-desaturase (Delta-5 desaturase) [EC:1.14.19.44]
c106248_g1_i1	K10225	FADS3; fatty acid desaturase 3 (Delta-13 desaturase) [EC:1.14.19.-]
c106248_g1_i1	K10226	FADS2; acyl-CoA 6-desaturase (Delta-6 desaturase) [EC:1.14.19.3]
c106248_g1_i1	K13076	SLD; sphingolipid 8-(E)-desaturase [EC:1.14.19.18]
c106493_g1_i1	K00431	TPO; thyroid peroxidase [EC:1.11.1.8]
c106493_g1_i1	K10788	EPX, EPO; eosinophil peroxidase [EC:1.11.1.7]
c106493_g1_i1	K10789	MPO; myeloperoxidase [EC:1.11.2.2]
c106493_g1_i1	K12550	LPO; lactoperoxidase [EC:1.11.1.7]
c106493_g1_i1	K19511	PXDN, VPO1; peroxidase [EC:1.11.1.7]
c106550_g1_i1	K02204	thrB2; homoserine kinase type II [EC:2.7.1.39]
c10671_g1_i1	K02535	lpxC; UDP-3-O-[3-hydroxymyristoyl] N-acetylglucosamine deacetylase [EC:3.5.1.108]
c106737_g1_i1	K18365	bphI, xylK, nahM, tesG; 4-hydroxy-2-oxovalerate/4-hydroxy-2-oxohexanoate aldolase [EC:4.1.3.39 4.1.3.43]
c106750_g1_i1	K01876	aspS; aspartyl-tRNA synthetase [EC:6.1.1.12]
c106812_g1_i1	K06158	ABCF3; ATP-binding cassette, subfamily F, member 3
c106812_g1_i1	K06184	ABCF1; ATP-binding cassette, subfamily F, member 1
c106812_g1_i1	K06185	ABCF2; ATP-binding cassette, subfamily F, member 2
c106812_g1_i1	K15738	uup; ABC transport system ATP-binding/permease protein
c106838_g1_i1	K00050	ttuD; hydroxypyruvate reductase [EC:1.1.1.81]
c106838_g1_i1	K11529	gck, gckA, GLYCTK; glycerate 2-kinase [EC:2.7.1.165]
c106960_g1_i1	K03798	ftsH, hflB; cell division protease FtsH [EC:3.4.24.-]
c107235_g1_i1	K02667	pilR, pehR; two-component system, NtrC family, response regulator PilR
c107235_g1_i1	K03721	tyrR; transcriptional regulator of aroF, aroG, tyrA and aromatic amino acid transport
c107235_g1_i1	K07712	glnG, ntrC; two-component system, NtrC family, nitrogen regulation response regulator GlnG
c107235_g1_i1	K07713	zraR, hydG; two-component system, NtrC family, response regulator HydG
c107235_g1_i1	K07715	glrR, qseF; two-component system, NtrC family, response regulator GlrR
c107235_g1_i1	K11384	algB; two-component system, NtrC family, response regulator AlgB
c107328_g1_i1	K06224	HH; hedgehog
c107328_g1_i1	K11989	IHH; indian hedgehog
c107490_g1_i1	K03088	rpoE; RNA polymerase sigma-70 factor, ECF subfamily
c107558_g1_i1	K00083	E1.1.1.195; cinnamyl-alcohol dehydrogenase [EC:1.1.1.195]
c107558_g1_i1	K00095	MTD; mannitol dehydrogenase [EC:1.1.1.255]
c107558_g1_i1	K13979	yahK; uncharacterized zinc-type alcohol dehydrogenase-like protein [EC:1.-.-.-]
c107606_g1_i1	K06023	hprK, ptsK; HPr kinase/phosphorylase [EC:2.7.11.- 2.7.4.-]
c107640_g1_i1	K08900	BCS1; mitochondrial chaperone BCS1
c10773_g1_i1	K01662	dxs; 1-deoxy-D-xylulose-5-phosphate synthase [EC:2.2.1.7]
c107768_g1_i1	K00523	ascD, ddhD, rfbI; CDP-4-dehydro-6-deoxyglucose reductase, E3 [EC:1.17.1.1]
c107768_g1_i1	K05784	benC-xylZ; benzoate/toluate 1,2-dioxygenase reductase component [EC:1.18.1.-]
c107768_g1_i1	K05916	hmp, YHB1; nitric oxide dioxygenase [EC:1.14.12.17]
c107768_g1_i1	K11311	antC; anthranilate 1,2-dioxygenase reductase component [EC:1.18.1.-]
c107768_g1_i1	K14581	nahAa, nagAa, ndoR, nbzAa, dntAa; naphthalene 1,2-dioxygenase ferredoxin reductase component [EC:1.18.1.7]
c107768_g1_i1	K16161	mmoC; methane monooxygenase component C [EC:1.14.13.25]
c107768_g1_i1	K16246	dmpP, poxF; phenol hydroxylase P5 protein
c107852_g1_i1	K02410	fliG; flagellar motor switch protein FliG
c107965_g1_i1	K01759	GLO1, gloA; lactoylglutathione lyase [EC:4.4.1.5]
c108036_g1_i1	K06258	SV2; MFS transporter, VNT family, synaptic vesicle glycoprotein 2
c108076_g1_i1	K02261	COX2; cytochrome c oxidase subunit 2
c108188_g2_i1	K09861	K09861; uncharacterized protein
c108420_g1_i1	K00140	mmsA, iolA, ALDH6A1; malonate-semialdehyde dehydrogenase (acetylating) / methylmalonate-semialdehyde dehydrogenase [EC:1.2.1.18 1.2.1.27]
c108438_g1_i1	K01998	livM; branched-chain amino acid transport system permease protein
c10852_g1_i1	K03103	MINPP1; multiple inositol-polyphosphate phosphatase / 2,3-bisphosphoglycerate 3-phosphatase [EC:3.1.3.62 3.1.3.80]
c10852_g1_i2	K03103	MINPP1; multiple inositol-polyphosphate phosphatase / 2,3-bisphosphoglycerate 3-phosphatase [EC:3.1.3.62 3.1.3.80]
c108609_g1_i1	K00164	OGDH, sucA; 2-oxoglutarate dehydrogenase E1 component [EC:1.2.4.2]
c108609_g1_i1	K01616	kgd; 2-oxoglutarate decarboxylase [EC:4.1.1.71]
c108718_g1_i1	K05591	dbpA; ATP-independent RNA helicase DbpA [EC:3.6.4.13]
c108718_g1_i1	K05592	deaD, cshA; ATP-dependent RNA helicase DeaD [EC:3.6.4.13]
c108789_g1_i1	K01745	hutH, HAL; histidine ammonia-lyase [EC:4.3.1.3]
c108794_g1_i1	K01852	LSS, ERG7; lanosterol synthase [EC:5.4.99.7]
c108794_g1_i1	K01853	CAS1; cycloartenol synthase [EC:5.4.99.8]
c108794_g1_i1	K15813	LUP4; beta-amyrin synthase [EC:5.4.99.39]
c108794_g1_i1	K15822	CAMS1, LUP3; camelliol C synthase [EC:5.4.99.38]
c109332_g1_i1	K07644	cusS, copS, silS; two-component system, OmpR family, heavy metal sensor histidine kinase CusS [EC:2.7.13.3]
c109438_g1_i1	K08557	AR, NR3C4; androgen receptor
c109783_g1_i1	K00457	HPD, hppD; 4-hydroxyphenylpyruvate dioxygenase [EC:1.13.11.27]
c109795_g1_i1	K00989	rph; ribonuclease PH [EC:2.7.7.56]
c109813_g1_i1	K00927	PGK, pgk; phosphoglycerate kinase [EC:2.7.2.3]
c10981_g1_i1	K06670	SCC1, MCD1, RAD21; cohesin complex subunit SCC1
c10981_g1_i1	K12780	REC8; meiotic recombination protein REC8, fungi type
c110040_g1_i1	K03259	EIF4E; translation initiation factor 4E
c11008_g1_i1	K00602	purH; phosphoribosylaminoimidazolecarboxamide formyltransferase / IMP cyclohydrolase [EC:2.1.2.3 3.5.4.10]
c110121_g1_i1	K07290	yhjG; AsmA family protein
c110215_g1_i1	K07712	glnG, ntrC; two-component system, NtrC family, nitrogen regulation response regulator GlnG
c110215_g1_i1	K07713	zraR, hydG; two-component system, NtrC family, response regulator HydG
c110215_g1_i1	K07714	atoC; two-component system, NtrC family, response regulator AtoC
c110215_g1_i1	K10126	dctD; two-component system, NtrC family, C4-dicarboxylate transport response regulator DctD
c110215_g1_i1	K10912	luxO; two-component system, repressor protein LuxO
c110215_g1_i1	K13599	ntrX; two-component system, NtrC family, nitrogen regulation response regulator NtrX
c110215_g1_i1	K14987	fixJ; two-component system, LuxR family, response regulator FixJ
c110216_g1_i1	K00129	E1.2.1.5; aldehyde dehydrogenase (NAD(P)+) [EC:1.2.1.5]
c110216_g1_i1	K00152	nahF; salicylaldehyde dehydrogenase [EC:1.2.1.65]
c110216_g1_i1	K07249	ALDH1A; retinal dehydrogenase [EC:1.2.1.36]
c11050_g1_i1	K00074	paaH, hbd, fadB, mmgB; 3-hydroxybutyryl-CoA dehydrogenase [EC:1.1.1.157]
c11050_g1_i1	K01825	fadB; 3-hydroxyacyl-CoA dehydrogenase / enoyl-CoA hydratase / 3-hydroxybutyryl-CoA epimerase / enoyl-CoA isomerase [EC:1.1.1.35 4.2.1.17 5.1.2.3 5.3.3.8]
c110515_g1_i1	K09420	MYB, C-MYB; transcriptional activator Myb
c110515_g1_i1	K09421	MYBL1, A-MYB; myb-related protein A
c110515_g1_i1	K09422	MYBP; transcription factor MYB, plant
c110570_g1_i1	K00058	serA, PHGDH; D-3-phosphoglycerate dehydrogenase / 2-oxoglutarate reductase [EC:1.1.1.95 1.1.1.399]
c110570_g1_i1	K03778	ldhA; D-lactate dehydrogenase [EC:1.1.1.28]
c110570_g1_i1	K04496	CTBP; C-terminal binding protein
c110570_g1_i1	K18347	vanH; D-specific alpha-keto acid dehydrogenase [EC:1.1.1.-]
c110576_g1_i1	K00059	fabG, OAR1; 3-oxoacyl-[acyl-carrier protein] reductase [EC:1.1.1.100]
c110576_g1_i1	K00065	kduD; 2-dehydro-3-deoxy-D-gluconate 5-dehydrogenase [EC:1.1.1.127]
c110576_g1_i1	K08081	TR1; tropinone reductase I [EC:1.1.1.206]
c110576_g1_i1	K18337	LRA1; L-rhamnose 1-dehydrogenase [EC:1.1.1.378 1.1.1.377 1.1.1.173]
c110585_g1_i1	K03798	ftsH, hflB; cell division protease FtsH [EC:3.4.24.-]
c110585_g1_i1	K08956	AFG3; AFG3 family protein [EC:3.4.24.-]
c11059_g1_i1	K02071	metN; D-methionine transport system ATP-binding protein
c110618_g1_i1	K03130	TAF5; transcription initiation factor TFIID subunit 5
c110618_g1_i1	K06666	TUP1; general transcriptional corepressor TUP1
c110618_g1_i1	K14753	RACK1; guanine nucleotide-binding protein subunit beta-2-like 1 protein
c110618_g1_i1	K14855	RSA4, NLE1; ribosome assembly protein 4
c110618_g1_i1	K14963	WDR5, SWD3, CPS30; COMPASS component SWD3
c110618_g1_i1	K16794	PAFAH1B1, LIS1; platelet-activating factor acetylhydrolase IB subunit alpha
c110762_g1_i1	K11806	WDSOF1; WD repeat and SOF domain-containing protein 1
c110944_g1_i1	K17430	MRPL49, NOF1; large subunit ribosomal protein L49
c110944_g1_i2	K17430	MRPL49, NOF1; large subunit ribosomal protein L49
c110964_g1_i1	K03723	mfd; transcription-repair coupling factor (superfamily II helicase) [EC:3.6.4.-]
c110_g2_i1	K02575	NRT, narK, nrtP, nasA; MFS transporter, NNP family, nitrate/nitrite transporter
c111067_g1_i1	K06207	typA, bipA; GTP-binding protein
c11115_g1_i1	K11923	cueR; MerR family transcriptional regulator, copper efflux regulator
c11115_g1_i1	K19591	cueR; MerR family transcriptional regulator, copper efflux regulator
c111183_g1_i1	K00666	ACSF2; fatty-acyl-CoA synthase [EC:6.2.1.-]
c111183_g1_i1	K01897	ACSL, fadD; long-chain acyl-CoA synthetase [EC:6.2.1.3]
c111183_g1_i1	K01904	4CL; 4-coumarate--CoA ligase [EC:6.2.1.12]
c111183_g1_i1	K10526	OPCL1; OPC-8:0 CoA ligase 1 [EC:6.2.1.-]
c111183_g1_i1	K12709	novL, cloL, couL; 8-demethylnovobiocic acid synthase [EC:6.3.1.15]
c111428_g1_i1	K18020	cutA; glyceraldehyde dehydrogenase large subunit [EC:1.2.99.8]
c111428_g1_i1	K18030	nicB; nicotinate dehydrogenase subunit B [EC:1.17.2.1]
c111428_g2_i1	K00087	ygeS, xdhA; xanthine dehydrogenase molybdenum-binding subunit [EC:1.17.1.4]
c111428_g2_i1	K00106	XDH; xanthine dehydrogenase/oxidase [EC:1.17.1.4 1.17.3.2]
c111428_g2_i1	K00157	AOX; aldehyde oxidase [EC:1.2.3.1]
c111428_g2_i1	K03518	coxS; aerobic carbon-monoxide dehydrogenase small subunit [EC:1.2.5.3]
c111428_g2_i1	K13480	ygeU, xdhC; xanthine dehydrogenase iron-sulfur-binding subunit
c111428_g2_i1	K13483	yagT; xanthine dehydrogenase YagT iron-sulfur-binding subunit
c111428_g2_i1	K18022	cutC; glyceraldehyde dehydrogenase small subunit [EC:1.2.99.8]
c111428_g2_i1	K18029	nicA; nicotinate dehydrogenase subunit A [EC:1.17.2.1]
c111428_g2_i1	K19186	kdhB; 6-hydroxypseudooxynicotine dehydrogenase subunit beta [EC:1.5.99.14]
c111479_g1_i1	K00765	hisG; ATP phosphoribosyltransferase [EC:2.4.2.17]
c111605_g1_i1	K12386	CTNS; cystinosin
c111636_g1_i1	K02667	pilR, pehR; two-component system, NtrC family, response regulator PilR
c111636_g1_i1	K03974	pspF; psp operon transcriptional activator
c111636_g1_i1	K07712	glnG, ntrC; two-component system, NtrC family, nitrogen regulation response regulator GlnG
c111636_g1_i1	K07714	atoC; two-component system, NtrC family, response regulator AtoC
c111636_g1_i1	K07715	glrR, qseF; two-component system, NtrC family, response regulator GlrR
c111636_g1_i1	K10126	dctD; two-component system, NtrC family, C4-dicarboxylate transport response regulator DctD
c111693_g1_i1	K03540	RPR2, RPP21; ribonuclease P protein subunit RPR2 [EC:3.1.26.5]
c111719_g1_i1	K01895	ACSS, acs; acetyl-CoA synthetase [EC:6.2.1.1]
c111719_g1_i1	K01908	prpE; propionyl-CoA synthetase [EC:6.2.1.17]
c111720_g1_i1	K03424	tatD; TatD DNase family protein [EC:3.1.21.-]
c111941_g1_i1	K14162	dnaE2; error-prone DNA polymerase [EC:2.7.7.7]
c111960_g1_i1	K00249	ACADM, acd; acyl-CoA dehydrogenase [EC:1.3.8.7]
c111960_g1_i1	K11729	ACAD10; acyl-CoA dehydrogenase family member 10
c111960_g1_i1	K11730	ACAD11; acyl-CoA dehydrogenase family member 11
c112117_g1_i1	K07552	bcr, tcaB; MFS transporter, DHA1 family, multidrug resistance protein
c112161_g1_i1	K06136	pqqB; pyrroloquinoline quinone biosynthesis protein B
c112161_g1_i2	K06136	pqqB; pyrroloquinoline quinone biosynthesis protein B
c112191_g1_i1	K01993	ABC-2.TX; HlyD family secretion protein
c112256_g1_i1	K04043	dnaK, HSPA9; molecular chaperone DnaK
c112388_g1_i1	K09781	K09781; uncharacterized protein
c112428_g1_i1	K03734	apbE; FAD:protein FMN transferase [EC:2.7.1.180]
c112433_g1_i1	K11251	H2A; histone H2A
c112504_g1_i1	K00169	porA; pyruvate ferredoxin oxidoreductase alpha subunit [EC:1.2.7.1]
c112504_g1_i1	K03737	por, nifJ; pyruvate-ferredoxin/flavodoxin oxidoreductase [EC:1.2.7.1 1.2.7.-]
c112508_g1_i1	K04691	hhoB, degS; serine protease DegS [EC:3.4.21.-]
c112508_g1_i1	K04771	degP, htrA; serine protease Do [EC:3.4.21.107]
c112508_g1_i1	K04772	degQ, hhoA; serine protease DegQ [EC:3.4.21.-]
c112524_g1_i1	K12823	DDX5, DBP2; ATP-dependent RNA helicase DDX5/DBP2 [EC:3.6.4.13]
c112524_g1_i2	K12823	DDX5, DBP2; ATP-dependent RNA helicase DDX5/DBP2 [EC:3.6.4.13]
c112539_g1_i1	K11594	DDX3X, bel; ATP-dependent RNA helicase DDX3X [EC:3.6.4.13]
c112539_g1_i1	K13179	DDX18, HAS1; ATP-dependent RNA helicase DDX18/HAS1 [EC:3.6.4.13]
c112539_g1_i1	K14779	DDX52, ROK1; ATP-dependent RNA helicase DDX52/ROK1 [EC:3.6.4.13]
c112539_g1_i1	K14810	DDX56, DBP9; ATP-dependent RNA helicase DDX56/DBP9 [EC:3.6.4.13]
c112539_g1_i1	K19466	DDX59; ATP-dependent RNA helicase DDX59 [EC:3.6.4.13]
c112552_g1_i1	K03012	RPB4, POLR2D; DNA-directed RNA polymerase II subunit RPB4
c112552_g1_i1	K11314	TADA2A, ADA2; transcriptional adapter 2-alpha
c112552_g1_i1	K15127	TADA2B; transcriptional adapter 2-beta
c112563_g1_i1	K02660	pilJ; twitching motility protein PilJ
c112563_g1_i1	K03406	mcp; methyl-accepting chemotaxis protein
c112563_g1_i1	K03776	aer; aerotaxis receptor
c112563_g1_i1	K05874	tsr; methyl-accepting chemotaxis protein I, serine sensor receptor
c112692_g1_i1	K02262	COX3; cytochrome c oxidase subunit 3
c112705_g1_i1	K03686	dnaJ; molecular chaperone DnaJ
c112717_g1_i1	K18327	REXO4, REX4; RNA exonuclease 4 [EC:3.1.-.-]
c112717_g1_i1	K18329	ISG20L2; interferon-stimulated 20 kDa exonuclease-like 2 [EC:3.1.-.-]
c112776_g1_i1	K07137	K07137; uncharacterized protein
c112784_g1_i1	K16219	NTMT1, METTL11A, NTM1; protein N-terminal methyltransferase [EC:2.1.1.244]
c112784_g1_i1	K19579	NTM1B, METTL11B; protein N-terminal monomethyltransferase [EC:2.1.1.299]
c112835_g1_i1	K03106	SRP54, ffh; signal recognition particle subunit SRP54 [EC:3.6.5.4]
c11284_g1_i1	K00123	fdoG, fdhF, fdwA; formate dehydrogenase major subunit [EC:1.17.1.9]
c11284_g1_i1	K07306	dmsA; anaerobic dimethyl sulfoxide reductase subunit A [EC:1.8.5.3]
c11284_g1_i1	K07310	ynfF; Tat-targeted selenate reductase subunit YnfF [EC:1.97.1.9]
c11284_g1_i1	K07811	torA; trimethylamine-N-oxide reductase (cytochrome c) [EC:1.7.2.3]
c11284_g1_i1	K08352	phsA, psrA; thiosulfate reductase / polysulfide reductase chain A [EC:1.8.5.5]
c112860_g1_i1	K04487	iscS, NFS1; cysteine desulfurase [EC:2.8.1.7]
c112880_g1_i1	K15987	hppA; K(+)-stimulated pyrophosphate-energized sodium pump
c112960_g1_i1	K07238	TC.ZIP, zupT, ZRT3, ZIP2; zinc transporter, ZIP family
c112960_g1_i2	K07238	TC.ZIP, zupT, ZRT3, ZIP2; zinc transporter, ZIP family
c113031_g1_i1	K00799	GST, gst; glutathione S-transferase [EC:2.5.1.18]
c113041_g1_i1	K01992	ABC-2.P; ABC-2 type transport system permease protein
c11304_g1_i1	K10843	ERCC3, XPB; DNA excision repair protein ERCC-3 [EC:3.6.4.12]
c113111_g1_i1	K14766	NOP14, UTP2; nucleolar protein 14
c113192_g1_i1	K07133	K07133; uncharacterized protein
c113221_g1_i1	K00537	arsC1, arsC; arsenate reductase (glutaredoxin) [EC:1.20.4.1]
c113274_g1_i1	K15726	czcA; cobalt-zinc-cadmium resistance protein CzcA
c113289_g1_i1	K02470	gyrB; DNA gyrase subunit B [EC:5.6.2.2]
c113299_g1_i1	K03522	fixB, etfA; electron transfer flavoprotein alpha subunit
c113311_g1_i1	K02902	RP-L28, MRPL28, rpmB; large subunit ribosomal protein L28
c113347_g1_i1	K11392	rsmF; 16S rRNA (cytosine1407-C5)-methyltransferase [EC:2.1.1.178]
c113347_g1_i1	K14835	NOP2; 25S rRNA (cytosine2870-C5)-methyltransferase [EC:2.1.1.310]
c113374_g1_i1	K03701	uvrA; excinuclease ABC subunit A
c113450_g2_i1	K07461	K07461; putative endonuclease
c113536_g1_i1	K02274	coxA, ctaD; cytochrome c oxidase subunit I [EC:1.9.3.1]
c113839_g1_i1	K10599	PRPF19, PRP19; pre-mRNA-processing factor 19 [EC:2.3.2.27]
c113845_g1_i1	K03046	rpoC; DNA-directed RNA polymerase subunit beta' [EC:2.7.7.6]
c113845_g1_i1	K13797	rpoBC; DNA-directed RNA polymerase subunit beta-beta' [EC:2.7.7.6]
c113897_g1_i1	K01557	FAHD1; acylpyruvate hydrolase [EC:3.7.1.5]
c113897_g1_i1	K16856	ugl; ureidoglycolate lyase [EC:4.3.2.3]
c113897_g1_i2	K01557	FAHD1; acylpyruvate hydrolase [EC:3.7.1.5]
c113897_g1_i2	K16856	ugl; ureidoglycolate lyase [EC:4.3.2.3]
c113930_g1_i1	K10640	RNF25, AO7; E3 ubiquitin-protein ligase RNF25 [EC:2.3.2.27]
c113930_g1_i2	K10640	RNF25, AO7; E3 ubiquitin-protein ligase RNF25 [EC:2.3.2.27]
c114028_g1_i1	K02260	COX17; cytochrome c oxidase assembly protein subunit 17
c114099_g1_i1	K00107	ALO; D-arabinono-1,4-lactone oxidase [EC:1.1.3.37]
c114218_g1_i1	K00248	ACADS, bcd; butyryl-CoA dehydrogenase [EC:1.3.8.1]
c114218_g1_i1	K00249	ACADM, acd; acyl-CoA dehydrogenase [EC:1.3.8.7]
c114218_g1_i1	K00257	mbtN, fadE14; acyl-ACP dehydrogenase [EC:1.3.99.-]
c114218_g1_i1	K09478	ACADSB; short/branched chain acyl-CoA dehydrogenase [EC:1.3.99.12]
c114218_g1_i1	K11538	ACAD8; isobutyryl-CoA dehydrogenase [EC:1.3.99.-]
c114218_g1_i1	K19066	E1.3.8.10; cyclohex-1-ene-1-carbonyl-CoA dehydrogenase [EC:1.3.8.10]
c114218_g1_i1	K19067	E1.3.8.11; cyclohexane-1-carbonyl-CoA dehydrogenase [EC:1.3.8.11]
c114218_g2_i1	K00248	ACADS, bcd; butyryl-CoA dehydrogenase [EC:1.3.8.1]
c114218_g2_i1	K00249	ACADM, acd; acyl-CoA dehydrogenase [EC:1.3.8.7]
c114218_g2_i1	K00257	mbtN, fadE14; acyl-ACP dehydrogenase [EC:1.3.99.-]
c114222_g1_i1	K04039	chlB; light-independent protochlorophyllide reductase subunit B [EC:1.3.7.7]
c114326_g1_i1	K10768	ALKBH6; alkylated DNA repair protein alkB homolog 6 [EC:1.14.11.-]
c114326_g1_i1	K10770	ALKBH8, TRM9; alkylated DNA repair protein alkB homolog 8 [EC:1.14.11.- 2.1.1.229]
c114370_g1_i1	K00117	gcd; quinoprotein glucose dehydrogenase [EC:1.1.5.2]
c114370_g1_i1	K05358	quiA; quinate dehydrogenase (quinone) [EC:1.1.5.8]
c114395_g1_i1	K03424	tatD; TatD DNase family protein [EC:3.1.21.-]
c114409_g1_i1	K08912	LHCB1; light-harvesting complex II chlorophyll a/b binding protein 1
c114409_g1_i1	K08913	LHCB2; light-harvesting complex II chlorophyll a/b binding protein 2
c114418_g1_i1	K06910	K06910; uncharacterized protein
c114466_g1_i1	K12624	LSM5; U6 snRNA-associated Sm-like protein LSm5
c114466_g1_i2	K12624	LSM5; U6 snRNA-associated Sm-like protein LSm5
c114792_g1_i1	K08568	CTSZ; cathepsin X [EC:3.4.18.1]
c114908_g1_i1	K11628	mas; mycocerosic acid synthase [EC:2.3.1.111]
c114908_g1_i1	K12430	pks1_15; 4-hydroxyphenylalkanoate synthase [EC:2.3.1.261]
c114908_g1_i1	K12431	pks2; polyketide synthase 2
c114908_g1_i1	K12441	ppsB; phthiocerol/phenolphthiocerol synthesis type-I polyketide synthase B
c114908_g1_i1	K12443	ppsD; phthiocerol/phenolphthiocerol synthesis type-I polyketide synthase D
c114908_g1_i1	K13612	pksL; polyketide synthase PksL
c114908_g1_i1	K15394	ACE1; hybrid polyketide synthase / nonribosomal peptide synthetase ACE1
c115011_g1_i1	K11939	rhtA; inner membrane transporter RhtA
c115014_g1_i1	K04043	dnaK, HSPA9; molecular chaperone DnaK
c115014_g2_i1	K04043	dnaK, HSPA9; molecular chaperone DnaK
c115104_g1_i1	K06940	K06940; uncharacterized protein
c115130_g1_i1	K00152	nahF; salicylaldehyde dehydrogenase [EC:1.2.1.65]
c115180_g1_i1	K04096	smf; DNA processing protein
c115193_g1_i1	K02985	RP-S3e, RPS3; small subunit ribosomal protein S3e
c115238_g1_i1	K03320	amt, AMT, MEP; ammonium transporter, Amt family
c115271_g1_i1	K13243	dos; c-di-GMP-specific phosphodiesterase [EC:3.1.4.52]
c115271_g1_i1	K14051	gmr; c-di-GMP phosphodiesterase Gmr [EC:3.1.4.52]
c115400_g1_i1	K06101	ASH1L; histone-lysine N-methyltransferase ASH1L [EC:2.1.1.43]
c115400_g1_i1	K11423	SETD2, SET2; histone-lysine N-methyltransferase SETD2 [EC:2.1.1.43]
c115400_g1_i1	K11424	WHSC1, MMSET, NSD2; histone-lysine N-methyltransferase NSD2 [EC:2.1.1.43]
c115400_g1_i1	K11425	WHSC1L1, NSD3; histone-lysine N-methyltransferase NSD3 [EC:2.1.1.43]
c115400_g1_i1	K15588	NSD1; histone-lysine N-methyltransferase NSD1 [EC:2.1.1.43]
c115403_g1_i1	K00958	sat, met3; sulfate adenylyltransferase [EC:2.7.7.4]
c115435_g1_i1	K02301	NA
c115443_g1_i1	K08483	PTS-EI.PTSI, ptsI; phosphotransferase system, enzyme I, PtsI [EC:2.7.3.9]
c115465_g1_i1	K03529	smc; chromosome segregation protein
c115529_g1_i1	K01520	dut, DUT; dUTP pyrophosphatase [EC:3.6.1.23]
c115544_g1_i1	K05823	dapL; N-acetyldiaminopimelate deacetylase [EC:3.5.1.47]
c115592_g1_i1	K01784	galE, GALE; UDP-glucose 4-epimerase [EC:5.1.3.2]
c115592_g1_i1	K02473	wbpP; UDP-N-acetylglucosamine 4-epimerase [EC:5.1.3.7]
c115592_g1_i1	K08679	E5.1.3.6; UDP-glucuronate 4-epimerase [EC:5.1.3.6]
c115592_g1_i1	K12448	UXE, uxe; UDP-arabinose 4-epimerase [EC:5.1.3.5]
c115691_g1_i1	K04508	TBL1; transducin (beta)-like 1
c115691_g1_i1	K14855	RSA4, NLE1; ribosome assembly protein 4
c115702_g1_i1	K02031	ABC.PE.A; peptide/nickel transport system ATP-binding protein
c115702_g1_i1	K02032	ABC.PE.A1; peptide/nickel transport system ATP-binding protein
c115702_g1_i1	K10823	oppF; oligopeptide transport system ATP-binding protein
c115702_g1_i1	K12372	dppF; dipeptide transport system ATP-binding protein
c115702_g1_i1	K13892	gsiA; glutathione transport system ATP-binding protein
c115860_g1_i1	K03386	PRDX2_4, ahpC; peroxiredoxin (alkyl hydroperoxide reductase subunit C) [EC:1.11.1.15]
c115860_g1_i1	K11187	PRDX5; peroxiredoxin 5, atypical 2-Cys peroxiredoxin [EC:1.11.1.15]
c115860_g1_i1	K14171	AHP1; alkyl hydroperoxide reductase 1 [EC:1.11.1.15]
c115937_g1_i1	K00036	G6PD, zwf; glucose-6-phosphate 1-dehydrogenase [EC:1.1.1.49 1.1.1.363]
c115940_g1_i1	K03686	dnaJ; molecular chaperone DnaJ
c115940_g1_i1	K09514	DNAJB8; DnaJ homolog subfamily B member 8
c115940_g1_i1	K09523	DNAJC3; DnaJ homolog subfamily C member 3
c115940_g1_i2	K03686	dnaJ; molecular chaperone DnaJ
c115940_g1_i2	K09514	DNAJB8; DnaJ homolog subfamily B member 8
c115940_g1_i2	K09523	DNAJC3; DnaJ homolog subfamily C member 3
c116142_g1_i1	K00023	phbB; acetoacetyl-CoA reductase [EC:1.1.1.36]
c116336_g1_i1	K08557	AR, NR3C4; androgen receptor
c116407_g1_i1	K10534	NR; nitrate reductase (NAD(P)H) [EC:1.7.1.1 1.7.1.2 1.7.1.3]
c116468_g1_i1	K02694	psaF; photosystem I subunit III
c116513_g1_i1	K03517	nadA; quinolinate synthase [EC:2.5.1.72]
c116620_g1_i1	K11717	sufS; cysteine desulfurase / selenocysteine lyase [EC:2.8.1.7 4.4.1.16]
c116810_g1_i1	K03809	wrbA; NAD(P)H dehydrogenase (quinone) [EC:1.6.5.2]
c116820_g1_i1	K00077	panE, apbA; 2-dehydropantoate 2-reductase [EC:1.1.1.169]
c116846_g1_i1	K01899	LSC1; succinyl-CoA synthetase alpha subunit [EC:6.2.1.4 6.2.1.5]
c116846_g1_i1	K01902	sucD; succinyl-CoA synthetase alpha subunit [EC:6.2.1.5]
c11685_g1_i1	K16302	CNNM; metal transporter CNNM
c116895_g1_i1	K01897	ACSL, fadD; long-chain acyl-CoA synthetase [EC:6.2.1.3]
c116895_g1_i1	K15013	ACSBG; long-chain-fatty-acid--CoA ligase ACSBG [EC:6.2.1.3]
c117020_g1_i1	K18968	adrA; diguanylate cyclase [EC:2.7.7.65]
c11705_g1_i1	K06062	PCAF, KAT2, GCN5; histone acetyltransferase [EC:2.3.1.48]
c11705_g1_i1	K11321	BRD8; bromodomain-containing protein 8
c11705_g1_i1	K11348	BRPF1; bromodomain and PHD finger-containing protein 1
c11705_g1_i1	K11349	BRD1, BRPF2; bromodomain-containing protein 1
c11705_g1_i1	K11350	BRPF3; bromodomain and PHD finger-containing protein 3
c11705_g1_i1	K11723	BRD7; bromodomain-containing protein 7
c11705_g1_i1	K11798	BRWD1_3; bromodomain and WD repeat domain containing protein 1/3
c11705_g1_i1	K15224	BAZ2A, TIP5; bromodomain adjacent to zinc finger domain protein 2A
c117139_g1_i1	K00688	PYG, glgP; glycogen phosphorylase [EC:2.4.1.1]
c117141_g1_i1	K07659	ompR; two-component system, OmpR family, phosphate regulon response regulator OmpR
c117141_g1_i1	K07665	cusR, copR, silR; two-component system, OmpR family, copper resistance phosphate regulon response regulator CusR
c117141_g1_i1	K07666	qseB; two-component system, OmpR family, response regulator QseB
c117141_g1_i1	K07669	mprA; two-component system, OmpR family, response regulator MprA
c117141_g1_i1	K07771	basR; two-component system, OmpR family, response regulator BasR
c117141_g1_i1	K07774	tctD; two-component system, OmpR family, response regulator TctD
c117237_g1_i1	K00565	RNMT; mRNA (guanine-N7-)-methyltransferase [EC:2.1.1.56]
c117317_g1_i1	K01704	leuD, IPMI-S; 3-isopropylmalate/(R)-2-methylmalate dehydratase small subunit [EC:4.2.1.33 4.2.1.35]
c117429_g1_i1	K10439	rbsB; ribose transport system substrate-binding protein
c117429_g1_i1	K10540	mglB; methyl-galactoside transport system substrate-binding protein
c117429_g1_i1	K10549	alsB; D-allose transport system substrate-binding protein
c117455_g1_i1	K08172	shiA; MFS transporter, MHS family, shikimate and dehydroshikimate transport protein
c117535_g1_i1	K01784	galE, GALE; UDP-glucose 4-epimerase [EC:5.1.3.2]
c117535_g1_i1	K15789	TDH; threonine 3-dehydrogenase [EC:1.1.1.103]
c117592_g1_i1	K03182	ubiD; 4-hydroxy-3-polyprenylbenzoate decarboxylase [EC:4.1.1.98]
c117598_g1_i1	K18138	acrB, mexB, adeJ, smeE, mtrD, cmeB; multidrug efflux pump
c117598_g1_i1	K18142	acrF; multidrug efflux pump
c117598_g1_i1	K18324	acrD; multidrug efflux pump
c117598_g1_i1	K18899	mdtF; multidrug efflux pump
c117617_g1_i1	K11367	CHD1; chromodomain-helicase-DNA-binding protein 1 [EC:3.6.4.12]
c117617_g1_i1	K11647	SMARCA2_4; SWI/SNF-related matrix-associated actin-dependent regulator of chromatin subfamily A member 2/4 [EC:3.6.4.-]
c117617_g1_i1	K11654	SMARCA5, SNF2H, ISWI; SWI/SNF-related matrix-associated actin-dependent regulator of chromatin subfamily A member 5 [EC:3.6.4.-]
c117617_g1_i1	K11727	SMARCA1, SNF2L; SWI/SNF-related matrix-associated actin-dependent regulator of chromatin subfamily A member 1 [EC:3.6.4.-]
c117617_g1_i1	K11786	STH1_SNF2; ATP-dependent helicase STH1/SNF2 [EC:3.6.4.-]
c117617_g1_i1	K19001	HELLS, DDM1; ATP-dependent DNA helicase
c117647_g1_i1	K02902	RP-L28, MRPL28, rpmB; large subunit ribosomal protein L28
c117647_g1_i1	K03671	trxA; thioredoxin 1
c117647_g1_i2	K03671	trxA; thioredoxin 1
c117678_g1_i1	K00337	nuoH; NADH-quinone oxidoreductase subunit H [EC:7.1.1.2]
c117678_g1_i1	K05572	ndhA; NAD(P)H-quinone oxidoreductase subunit 1 [EC:7.1.1.2]
c117698_g1_i1	K05562	phaE; multicomponent K+:H+ antiporter subunit E
c117698_g1_i1	K05569	mnhE, mrpE; multicomponent Na+:H+ antiporter subunit E
c117717_g1_i1	K09423	BAS1; Myb-like DNA-binding protein BAS1
c117863_g1_i1	K03670	mdoG; periplasmic glucans biosynthesis protein
c117936_g1_i1	K02600	nusA; transcription termination/antitermination protein NusA
c118018_g2_i1	K03169	topB; DNA topoisomerase III [EC:5.6.2.1]
c11807_g1_i1	K01652	E2.2.1.6L, ilvB, ilvG, ilvI; acetolactate synthase I/II/III large subunit [EC:2.2.1.6]
c118132_g1_i1	K07277	SAM50, TOB55, bamA; outer membrane protein insertion porin family
c118236_g1_i1	K12573	rnr, vacB; ribonuclease R [EC:3.1.13.1]
c118265_g1_i1	K00367	narB; ferredoxin-nitrate reductase [EC:1.7.7.2]
c118265_g1_i1	K00372	nasA; assimilatory nitrate reductase catalytic subunit [EC:1.7.99.-]
c118265_g1_i1	K02567	napA; periplasmic nitrate reductase NapA [EC:1.7.99.-]
c118277_g1_i1	K00404	ccoN; cytochrome c oxidase cbb3-type subunit I [EC:1.9.3.1]
c118337_g1_i1	K02341	holB; DNA polymerase III subunit delta' [EC:2.7.7.7]
c118337_g1_i1	K02343	dnaX; DNA polymerase III subunit gamma/tau [EC:2.7.7.7]
c118337_g1_i1	K04801	rfcS; replication factor C small subunit
c118346_g1_i1	K01835	pgm; phosphoglucomutase [EC:5.4.2.2]
c118346_g1_i1	K01840	manB; phosphomannomutase [EC:5.4.2.8]
c118346_g1_i1	K03431	glmM; phosphoglucosamine mutase [EC:5.4.2.10]
c118346_g1_i1	K15778	pmm-pgm; phosphomannomutase / phosphoglucomutase [EC:5.4.2.8 5.4.2.2]
c118373_g1_i1	K12956	ctpV; copper-transporting P-type ATPase V [EC:7.2.2.8]
c118373_g1_i1	K17686	copA, ctpA, ATP7; P-type Cu+ transporter [EC:7.2.2.8]
c118517_g1_i1	K03325	ACR3, arsB; arsenite transporter
c118529_g1_i1	K11252	H2B; histone H2B
c118593_g1_i1	K05816	ugpC; sn-glycerol 3-phosphate transport system ATP-binding protein [EC:7.6.2.10]
c118593_g1_i1	K10111	malK, mtlK, thuK; multiple sugar transport system ATP-binding protein [EC:3.6.3.-]
c118593_g1_i1	K10112	msmX, msmK, malK, sugC, ggtA, msiK; multiple sugar transport system ATP-binding protein
c118593_g1_i1	K10235	aglK; alpha-glucoside transport system ATP-binding protein
c118606_g1_i1	K03705	hrcA; heat-inducible transcriptional repressor
c118621_g1_i1	K03781	katE, CAT, catB, srpA; catalase [EC:1.11.1.6]
c118634_g1_i1	K00053	ilvC; ketol-acid reductoisomerase [EC:1.1.1.86]
c118635_g1_i1	K02698	psaK; photosystem I subunit X
c118641_g1_i1	K15726	czcA; cobalt-zinc-cadmium resistance protein CzcA
c118675_g2_i1	K07462	recJ; single-stranded-DNA-specific exonuclease [EC:3.1.-.-]
c118678_g1_i1	K15548	aaeA; p-hydroxybenzoic acid efflux pump subunit AaeA
c118701_g1_i1	K11473	glcF; glycolate oxidase iron-sulfur subunit
c118711_g1_i1	K01681	ACO, acnA; aconitate hydratase [EC:4.2.1.3]
c118716_g1_i1	K11836	USP5_13, UBP14; ubiquitin carboxyl-terminal hydrolase 5/13 [EC:3.4.19.12]
c118717_g1_i1	K02449	CDK10; cyclin-dependent kinase 10 [EC:2.7.11.22]
c118717_g1_i1	K08818	CDC2L; cell division cycle 2-like [EC:2.7.11.22]
c118717_g1_i1	K08819	CDK12_13; cyclin-dependent kinase 12/13 [EC:2.7.11.22 2.7.11.23]
c118717_g1_i2	K02449	CDK10; cyclin-dependent kinase 10 [EC:2.7.11.22]
c118717_g1_i2	K08818	CDC2L; cell division cycle 2-like [EC:2.7.11.22]
c118717_g1_i2	K08819	CDK12_13; cyclin-dependent kinase 12/13 [EC:2.7.11.22 2.7.11.23]
c118717_g1_i3	K02449	CDK10; cyclin-dependent kinase 10 [EC:2.7.11.22]
c118717_g1_i3	K08818	CDC2L; cell division cycle 2-like [EC:2.7.11.22]
c118717_g1_i3	K08819	CDK12_13; cyclin-dependent kinase 12/13 [EC:2.7.11.22 2.7.11.23]
c118720_g1_i1	K14843	PES1, NOP7; pescadillo
c118722_g1_i1	K07943	ARL2; ADP-ribosylation factor-like protein 2
c118722_g1_i1	K07944	ARL3; ADP-ribosylation factor-like protein 3
c118722_g1_i2	K07943	ARL2; ADP-ribosylation factor-like protein 2
c118722_g1_i2	K07944	ARL3; ADP-ribosylation factor-like protein 3
c118722_g1_i3	K07943	ARL2; ADP-ribosylation factor-like protein 2
c118722_g1_i3	K07944	ARL3; ADP-ribosylation factor-like protein 3
c118728_g1_i1	K02115	ATPF1G, atpG; F-type H+-transporting ATPase subunit gamma
c118728_g1_i1	K02136	ATPeF1G, ATP5C1, ATP3; F-type H+-transporting ATPase subunit gamma
c118728_g1_i2	K02115	ATPF1G, atpG; F-type H+-transporting ATPase subunit gamma
c118728_g1_i2	K02136	ATPeF1G, ATP5C1, ATP3; F-type H+-transporting ATPase subunit gamma
c118731_g1_i1	K13510	LPCAT1_2; lysophosphatidylcholine acyltransferase / lyso-PAF acetyltransferase [EC:2.3.1.23 2.3.1.67]
c118731_g1_i1	K13512	LPCAT4, AGPAT7; lysophospholipid acyltransferase [EC:2.3.1.23 2.3.1.-]
c118731_g1_i2	K13510	LPCAT1_2; lysophosphatidylcholine acyltransferase / lyso-PAF acetyltransferase [EC:2.3.1.23 2.3.1.67]
c118731_g1_i2	K13512	LPCAT4, AGPAT7; lysophospholipid acyltransferase [EC:2.3.1.23 2.3.1.-]
c118733_g1_i1	K15687	MKRN; E3 ubiquitin-protein ligase makorin [EC:2.3.2.27]
c118735_g1_i1	K06867	K06867; uncharacterized protein
c118742_g1_i1	K13162	PCBP2; poly(rC)-binding protein 2
c118742_g1_i1	K13210	FUBP; far upstream element-binding protein
c118742_g1_i1	K14944	NOVA; RNA-binding protein Nova
c118742_g1_i1	K18406	TDRKH, TDRD2; tudor domain-containing protein 2
c118750_g1_i1	K09201	YY; transcription factor YY
c118750_g1_i1	K09208	KLF9S, BTEB; krueppel-like factor 9/13/14/16
c118750_g1_i1	K09214	GL; glass
c118750_g1_i1	K09228	KRAB; KRAB domain-containing zinc finger protein
c118754_g1_i1	K00453	TDO2, kynA; tryptophan 2,3-dioxygenase [EC:1.13.11.11]
c118754_g1_i2	K00453	TDO2, kynA; tryptophan 2,3-dioxygenase [EC:1.13.11.11]
c118764_g1_i1	K01310	CTRB; chymotrypsin [EC:3.4.21.1]
c118764_g1_i1	K01325	KLK1_2; tissue kallikrein [EC:3.4.21.35]
c118764_g1_i1	K08668	KLK7, PRSS6; kallikrein 7 [EC:3.4.21.117]
c118764_g1_i1	K09463	KLK13; kallikrein 13 [EC:3.4.21.119]
c118764_g1_i1	K09623	KLK15; kallikrein 15 [EC:3.4.21.-]
c118764_g1_i1	K09632	CTRL; chymotrypsin-like protease [EC:3.4.21.-]
c118764_g1_i1	K09639	TMPRSS8; transmembrane protease serine 8 [EC:3.4.21.-]
c118767_g1_i1	K09494	CCT2; T-complex protein 1 subunit beta
c118768_g1_i1	K02998	RP-SAe, RPSA; small subunit ribosomal protein SAe
c118770_g1_i1	K00003	hom; homoserine dehydrogenase [EC:1.1.1.3]
c118770_g1_i1	K00928	lysC; aspartate kinase [EC:2.7.2.4]
c118770_g1_i1	K12524	thrA; bifunctional aspartokinase / homoserine dehydrogenase 1 [EC:2.7.2.4 1.1.1.3]
c118770_g1_i1	K12525	metL; bifunctional aspartokinase / homoserine dehydrogenase 2 [EC:2.7.2.4 1.1.1.3]
c118783_g1_i1	K14006	SEC23; protein transport protein SEC23
c118789_g1_i1	K09228	KRAB; KRAB domain-containing zinc finger protein
c118789_g1_i1	K09230	SCAN; SCAN domain-containing zinc finger protein
c118790_g1_i1	K03061	PSMC2, RPT1; 26S proteasome regulatory subunit T1
c118790_g1_i1	K03066	PSMC5, RPT6; 26S proteasome regulatory subunit T6
c118790_g1_i1	K03420	psmR; proteasome regulatory subunit
c118791_g1_i1	K14856	SDA1, SDAD1; protein SDA1
c118792_g1_i1	K11600	RRP41, EXOSC4, SKI6; exosome complex component RRP41
c118800_g1_i1	K19327	ANO10, TMEM16K; anoctamin-10
c118800_g1_i1	K19480	ANO5, GDD1, TMEM16E; anoctamin-5
c118800_g1_i1	K19496	ANO1, DOG1, TMEM16A; anoctamin-1
c118800_g1_i1	K19498	ANO3, TMEM16C; anoctamin-3
c118800_g1_i1	K19499	ANO4, TMEM16D; anoctamin-4
c118800_g1_i1	K19500	ANO6, TMEM16F; anoctamin-6
c118800_g1_i1	K19501	ANO7, NGEP, TMEM16G; anoctamin-7
c118800_g1_i1	K19502	ANO8, TMEM16H; anoctamin-8
c118810_g2_i1	K06654	PHO80; phosphate system cyclin PHO80
c118810_g2_i1	K06656	PCL1; G1/S-specific cyclin PLC1
c118811_g2_i1	K01255	CARP, pepA; leucyl aminopeptidase [EC:3.4.11.1]
c118812_g1_i1	K06276	PDPK1; 3-phosphoinositide dependent protein kinase-1 [EC:2.7.11.1]
c118812_g1_i1	K07359	CAMKK2; calcium/calmodulin-dependent protein kinase kinase 2 [EC:2.7.11.17]
c118812_g1_i1	K08286	E2.7.11.-; protein-serine/threonine kinase [EC:2.7.11.-]
c118812_g1_i1	K08794	CAMK1; calcium/calmodulin-dependent protein kinase I [EC:2.7.11.17]
c118812_g1_i1	K08798	MARK; MAP/microtubule affinity-regulating kinase [EC:2.7.11.1]
c118816_g1_i1	K00509	PTGS1, COX1; prostaglandin-endoperoxide synthase 1 [EC:1.14.99.1]
c118816_g1_i1	K10529	DOX; alpha-dioxygenase [EC:1.14.99.-]
c118816_g1_i1	K11987	PTGS2, COX2; prostaglandin-endoperoxide synthase 2 [EC:1.14.99.1]
c118816_g1_i1	K13411	DUOX, THOX; dual oxidase [EC:1.6.3.1 1.11.1.-]
c118820_g1_i1	K09632	CTRL; chymotrypsin-like protease [EC:3.4.21.-]
c118822_g1_i1	K08867	WNK, PRKWNK; WNK lysine deficient protein kinase [EC:2.7.11.1]
c118827_g1_i1	K08857	NEK1_4_5; NIMA (never in mitosis gene a)-related kinase 1/4/5 [EC:2.7.11.1]
c118827_g1_i1	K08876	SCYL1; SCY1-like protein 1
c118827_g1_i1	K11671	NFRKB, INO80G; nuclear factor related to kappa-B-binding protein
c118827_g1_i1	K17541	SCYL2; SCY1-like protein 2
c118827_g1_i1	K17542	SCYL3; SCY1-like protein 3
c118829_g1_i1	K12471	EPN; epsin
c118829_g1_i1	K15455	DPH3, KTI11; diphthamide biosynthesis protein 3
c118829_g1_i2	K12471	EPN; epsin
c118829_g1_i2	K15455	DPH3, KTI11; diphthamide biosynthesis protein 3
c118831_g1_i1	K07199	PRKAB; 5'-AMP-activated protein kinase, regulatory beta subunit
c118831_g1_i2	K07199	PRKAB; 5'-AMP-activated protein kinase, regulatory beta subunit
c118845_g1_i1	K00108	betA, CHDH; choline dehydrogenase [EC:1.1.99.1]
c118854_g1_i1	K02923	RP-L38e, RPL38; large subunit ribosomal protein L38e
c118862_g1_i1	K01228	GCS1; mannosyl-oligosaccharide glucosidase [EC:3.2.1.106]
c118869_g1_i1	K13347	PXMP2, PMP22; peroxisomal membrane protein 2
c118869_g1_i1	K13348	MPV17; protein Mpv17
c118869_g1_i1	K13349	MPV17L; Mpv17-like protein
c118869_g1_i2	K13347	PXMP2, PMP22; peroxisomal membrane protein 2
c118873_g1_i1	K15731	CTDSP; carboxy-terminal domain RNA polymerase II polypeptide A small phosphatase [EC:3.1.3.16]
c118873_g1_i1	K17616	CTDSPL2; CTD small phosphatase-like protein 2 [EC:3.1.3.-]
c118873_g1_i2	K15731	CTDSP; carboxy-terminal domain RNA polymerase II polypeptide A small phosphatase [EC:3.1.3.16]
c118873_g1_i2	K17616	CTDSPL2; CTD small phosphatase-like protein 2 [EC:3.1.3.-]
c118875_g1_i1	K10747	LIG1; DNA ligase 1 [EC:6.5.1.1 6.5.1.6 6.5.1.7]
c118876_g1_i1	K03038	PSMD7, RPN8; 26S proteasome regulatory subunit N8
c118876_g1_i1	K03249	EIF3F; translation initiation factor 3 subunit F
c118876_g1_i1	K12179	COPS6, CSN6; COP9 signalosome complex subunit 6
c118879_g1_i1	K09228	KRAB; KRAB domain-containing zinc finger protein
c118887_g1_i1	K06883	K06883; uncharacterized protein
c118887_g1_i2	K06883	K06883; uncharacterized protein
c118889_g1_i1	K07393	ECM4, yqjG; glutathionyl-hydroquinone reductase [EC:1.8.5.7]
c118904_g1_i1	K15397	KCS; 3-ketoacyl-CoA synthase [EC:2.3.1.199]
c118906_g1_i1	K00027	ME2, sfcA, maeA; malate dehydrogenase (oxaloacetate-decarboxylating) [EC:1.1.1.38]
c118906_g1_i1	K00028	E1.1.1.39; malate dehydrogenase (decarboxylating) [EC:1.1.1.39]
c118906_g1_i1	K00029	E1.1.1.40, maeB; malate dehydrogenase (oxaloacetate-decarboxylating)(NADP+) [EC:1.1.1.40]
c118906_g1_i2	K00027	ME2, sfcA, maeA; malate dehydrogenase (oxaloacetate-decarboxylating) [EC:1.1.1.38]
c118906_g1_i2	K00028	E1.1.1.39; malate dehydrogenase (decarboxylating) [EC:1.1.1.39]
c118906_g1_i2	K00029	E1.1.1.40, maeB; malate dehydrogenase (oxaloacetate-decarboxylating)(NADP+) [EC:1.1.1.40]
c118911_g1_i1	K10746	EXO1; exonuclease 1 [EC:3.1.-.-]
c118911_g1_i2	K10746	EXO1; exonuclease 1 [EC:3.1.-.-]
c118914_g1_i1	K11583	PPP2R3; serine/threonine-protein phosphatase 2A regulatory subunit B''
c118916_g1_i1	K00147	proA; glutamate-5-semialdehyde dehydrogenase [EC:1.2.1.41]
c118918_g1_i1	K01948	CPS1; carbamoyl-phosphate synthase (ammonia) [EC:6.3.4.16]
c118918_g1_i1	K01955	carB, CPA2; carbamoyl-phosphate synthase large subunit [EC:6.3.5.5]
c118918_g1_i1	K11540	CAD; carbamoyl-phosphate synthase / aspartate carbamoyltransferase / dihydroorotase [EC:6.3.5.5 2.1.3.2 3.5.2.3]
c118918_g1_i1	K11541	URA2; carbamoyl-phosphate synthase / aspartate carbamoyltransferase [EC:6.3.5.5 2.1.3.2]
c118923_g1_i1	K03260	EIF4G; translation initiation factor 4G
c118923_g1_i2	K03260	EIF4G; translation initiation factor 4G
c118923_g1_i3	K03260	EIF4G; translation initiation factor 4G
c118923_g1_i4	K03260	EIF4G; translation initiation factor 4G
c118923_g1_i5	K03260	EIF4G; translation initiation factor 4G
c118927_g1_i1	K02689	psaA; photosystem I P700 chlorophyll a apoprotein A1
c118927_g1_i1	K02690	psaB; photosystem I P700 chlorophyll a apoprotein A2
c118931_g1_i1	K02870	RP-L12e, RPL12; large subunit ribosomal protein L12e
c118931_g1_i1	K05370	pebB; phycoerythrobilin:ferredoxin oxidoreductase [EC:1.3.7.3]
c118931_g1_i1	K10848	ERCC4, XPF; DNA excision repair protein ERCC-4 [EC:3.1.-.-]
c118932_g1_i1	K00380	cysJ; sulfite reductase (NADPH) flavoprotein alpha-component [EC:1.8.1.2]
c118932_g1_i1	K12571	PAN2; PAB-dependent poly(A)-specific ribonuclease subunit 2 [EC:3.1.13.4]
c118938_g1_i1	K14684	SLC25A23S; solute carrier family 25 (mitochondrial phosphate transporter), member 23/24/25/41
c118938_g1_i1	K15110	SLC25A21, ODC; solute carrier family 25 (mitochondrial 2-oxodicarboxylate transporter), member 21
c118938_g1_i1	K15111	SLC25A26; solute carrier family 25 (mitochondrial S-adenosylmethionine transporter), member 26
c118938_g1_i1	K15113	SLC25A28_37, MFRN; solute carrier family 25 (mitochondrial iron transporter), member 28/37
c118938_g1_i1	K15118	SLC25A38; solute carrier family 25, member 38
c118947_g1_i1	K02028	ABC.PA.A; polar amino acid transport system ATP-binding protein [EC:7.4.2.1]
c118947_g1_i1	K02045	cysA; sulfate/thiosulfate transport system ATP-binding protein [EC:7.3.2.3]
c118947_g1_i1	K02065	mlaF, linL, mkl; phospholipid/cholesterol/gamma-HCH transport system ATP-binding protein
c118947_g1_i1	K02071	metN; D-methionine transport system ATP-binding protein
c118947_g1_i1	K08866	TTK, MPS1; serine/threonine-protein kinase TTK/MPS1 [EC:2.7.12.1]
c118947_g1_i1	K10038	glnQ; glutamine transport system ATP-binding protein [EC:7.4.2.1]
c118947_g1_i1	K16960	tcyN; L-cystine transport system ATP-binding protein [EC:7.4.2.1]
c118947_g1_i2	K02045	cysA; sulfate/thiosulfate transport system ATP-binding protein [EC:7.3.2.3]
c118947_g1_i2	K02071	metN; D-methionine transport system ATP-binding protein
c118947_g1_i2	K04428	MAP3K4, MEKK4; mitogen-activated protein kinase kinase kinase 4 [EC:2.7.11.25]
c118947_g1_i2	K08269	ULK2, ATG1; serine/threonine-protein kinase ULK2 [EC:2.7.11.1]
c118947_g1_i2	K08866	TTK, MPS1; serine/threonine-protein kinase TTK/MPS1 [EC:2.7.12.1]
c118951_g1_i1	K08695	ANR; anthocyanidin reductase [EC:1.3.1.77]
c118951_g1_i1	K09753	CCR; cinnamoyl-CoA reductase [EC:1.2.1.44]
c118951_g1_i1	K13082	DFR; bifunctional dihydroflavonol 4-reductase/flavanone 4-reductase [EC:1.1.1.219 1.1.1.234]
c118951_g1_i1	K17741	GRE2; NADPH-dependent methylglyoxal reductase [EC:1.1.1.283]
c118952_g1_i1	K02957	RP-S15Ae, RPS15A; small subunit ribosomal protein S15Ae
c118960_g1_i1	K00728	POMT, pmt; dolichyl-phosphate-mannose-protein mannosyltransferase [EC:2.4.1.109]
c118962_g1_i1	K04371	ERK, MAPK1_3; mitogen-activated protein kinase 1/3 [EC:2.7.11.24]
c118967_g1_i1	K16569	TUBGCP2, GCP2; gamma-tubulin complex component 2
c118967_g1_i1	K16570	TUBGCP3, GCP3; gamma-tubulin complex component 3
c118967_g1_i1	K16571	TUBGCP4, GCP4; gamma-tubulin complex component 4
c118970_g1_i1	K02716	psbO; photosystem II oxygen-evolving enhancer protein 1
c118978_g1_i1	K06067	HDAC1_2; histone deacetylase 1/2 [EC:3.5.1.98]
c118978_g1_i1	K11404	HDAC3; histone deacetylase 3 [EC:3.5.1.98]
c118978_g1_i1	K11483	HOS2; histone deacetylase HOS2 [EC:3.5.1.98]
c118978_g1_i2	K06067	HDAC1_2; histone deacetylase 1/2 [EC:3.5.1.98]
c118978_g1_i2	K11404	HDAC3; histone deacetylase 3 [EC:3.5.1.98]
c11907_g1_i1	K03320	amt, AMT, MEP; ammonium transporter, Amt family
c119161_g1_i1	K01533	copB; P-type Cu2+ transporter [EC:7.2.2.9]
c119161_g1_i1	K01534	zntA; Cd2+/Zn2+-exporting ATPase [EC:3.6.3.3 7.2.2.12]
c119175_g1_i1	K04761	oxyR; LysR family transcriptional regulator, hydrogen peroxide-inducible genes activator
c119204_g1_i1	K05590	srmB; ATP-dependent RNA helicase SrmB [EC:3.6.4.13]
c119204_g1_i1	K11927	rhlE; ATP-dependent RNA helicase RhlE [EC:3.6.4.13]
c119204_g1_i1	K13177	DDX1; ATP-dependent RNA helicase DDX1 [EC:3.6.4.13]
c119204_g1_i1	K13181	DDX27, DRS1; ATP-dependent RNA helicase DDX27 [EC:3.6.4.13]
c119204_g1_i1	K14777	DDX47, RRP3; ATP-dependent RNA helicase DDX47/RRP3 [EC:3.6.4.13]
c119204_g1_i1	K14810	DDX56, DBP9; ATP-dependent RNA helicase DDX56/DBP9 [EC:3.6.4.13]
c119218_g1_i1	K00868	pdxK, pdxY; pyridoxine kinase [EC:2.7.1.35]
c119218_g1_i2	K00868	pdxK, pdxY; pyridoxine kinase [EC:2.7.1.35]
c119242_g1_i1	K01869	LARS, leuS; leucyl-tRNA synthetase [EC:6.1.1.4]
c119243_g1_i1	K08307	mltD, dniR; membrane-bound lytic murein transglycosylase D [EC:4.2.2.-]
c119243_g2_i1	K08307	mltD, dniR; membrane-bound lytic murein transglycosylase D [EC:4.2.2.-]
c119247_g1_i1	K09221	MZF1; myeloid zinc finger protein 1
c119247_g1_i1	K09228	KRAB; KRAB domain-containing zinc finger protein
c119266_g1_i1	K06016	pydC; beta-ureidopropionase / N-carbamoyl-L-amino-acid hydrolase [EC:3.5.1.6 3.5.1.87]
c119268_g1_i1	K13347	PXMP2, PMP22; peroxisomal membrane protein 2
c119268_g1_i1	K13348	MPV17; protein Mpv17
c119268_g1_i1	K13349	MPV17L; Mpv17-like protein
c119281_g1_i1	K00789	metK; S-adenosylmethionine synthetase [EC:2.5.1.6]
c119281_g2_i1	K00789	metK; S-adenosylmethionine synthetase [EC:2.5.1.6]
c119284_g1_i1	K02390	flgE; flagellar hook protein FlgE
c119284_g1_i1	K02391	flgF; flagellar basal-body rod protein FlgF
c119284_g1_i1	K02392	flgG; flagellar basal-body rod protein FlgG
c119289_g1_i1	K03529	smc; chromosome segregation protein
c119292_g1_i1	K03776	aer; aerotaxis receptor
c119304_g1_i1	K00340	nuoK; NADH-quinone oxidoreductase subunit K [EC:7.1.1.2]
c119304_g1_i1	K03882	ND4L; NADH-ubiquinone oxidoreductase chain 4L [EC:7.1.1.2]
c119310_g1_i1	K00525	E1.17.4.1A, nrdA, nrdE; ribonucleoside-diphosphate reductase alpha chain [EC:1.17.4.1]
c119323_g1_i1	K08056	PDIA3, GRP58; protein disulfide-isomerase A3 [EC:5.3.4.1]
c119323_g1_i1	K09580	PDIA1, P4HB; protein disulfide-isomerase A1 [EC:5.3.4.1]
c119323_g1_i1	K09582	PDIA4, ERP72; protein disulfide-isomerase A4 [EC:5.3.4.1]
c119323_g1_i1	K09584	PDIA6, TXNDC7; protein disulfide-isomerase A6 [EC:5.3.4.1]
c119323_g1_i1	K13984	TXNDC5, ERP46; thioredoxin domain-containing protein 5
c11932_g1_i1	K08915	LHCB4; light-harvesting complex II chlorophyll a/b binding protein 4
c119330_g1_i1	K01791	wecB; UDP-N-acetylglucosamine 2-epimerase (non-hydrolysing) [EC:5.1.3.14]
c119330_g1_i1	K13019	wbpI, wlbD; UDP-GlcNAc3NAcA epimerase [EC:5.1.3.23]
c119331_g1_i1	K02109	ATPF0B, atpF; F-type H+-transporting ATPase subunit b
c119344_g1_i1	K02657	pilG; twitching motility two-component system response regulator PilG
c119350_g1_i1	K10972	allS; LysR family transcriptional regulator, transcriptional activator of the allD operon
c119350_g1_i1	K14057	abgR; LysR family transcriptional regulator, regulator of abg operon
c119350_g1_i1	K19338	nac; LysR family transcriptional regulator, nitrogen assimilation regulatory protein
c119373_g1_i1	K07447	ruvX; putative holliday junction resolvase [EC:3.1.-.-]
c119388_g2_i1	K01652	E2.2.1.6L, ilvB, ilvG, ilvI; acetolactate synthase I/II/III large subunit [EC:2.2.1.6]
c119396_g1_i1	K00368	nirK; nitrite reductase (NO-forming) [EC:1.7.2.1]
c1193_g1_i1	K00145	argC; N-acetyl-gamma-glutamyl-phosphate reductase [EC:1.2.1.38]
c119439_g1_i1	K01892	HARS, hisS; histidyl-tRNA synthetase [EC:6.1.1.21]
c119444_g1_i1	K04364	GRB2; growth factor receptor-binding protein 2
c119444_g1_i1	K04705	STAM; signal transducing adaptor molecule
c119444_g1_i1	K05729	ARHGEF6, PIXA; Rho guanine nucleotide exchange factor 6
c119444_g1_i1	K13710	ARHGEF7, PIXB; Rho guanine nucleotide exchange factor 7
c119444_g1_i3	K04705	STAM; signal transducing adaptor molecule
c119444_g1_i3	K05729	ARHGEF6, PIXA; Rho guanine nucleotide exchange factor 6
c119444_g1_i3	K13710	ARHGEF7, PIXB; Rho guanine nucleotide exchange factor 7
c119457_g1_i1	K00919	ispE; 4-diphosphocytidyl-2-C-methyl-D-erythritol kinase [EC:2.7.1.148]
c119478_g1_i1	K10407	KLC; kinesin light chain
c119523_g1_i1	K07432	ALG13; beta-1,4-N-acetylglucosaminyltransferase [EC:2.4.1.141]
c119529_g1_i1	K00627	DLAT, aceF, pdhC; pyruvate dehydrogenase E2 component (dihydrolipoamide acetyltransferase) [EC:2.3.1.12]
c119529_g1_i1	K13997	PDHX; dihydrolipoamide dehydrogenase-binding protein of pyruvate dehydrogenase complex
c119606_g1_i1	K01883	CARS, cysS; cysteinyl-tRNA synthetase [EC:6.1.1.16]
c119644_g2_i1	K00285	dadA; D-amino-acid dehydrogenase [EC:1.4.5.1]
c119645_g1_i1	K01689	ENO, eno; enolase [EC:4.2.1.11]
c119668_g1_i1	K02881	RP-L18, MRPL18, rplR; large subunit ribosomal protein L18
c119679_g1_i1	K02937	RP-L7e, RPL7; large subunit ribosomal protein L7e
c119682_g1_i1	K15633	gpmI; 2,3-bisphosphoglycerate-independent phosphoglycerate mutase [EC:5.4.2.12]
c119704_g1_i1	K02028	ABC.PA.A; polar amino acid transport system ATP-binding protein [EC:7.4.2.1]
c119704_g1_i1	K09972	aapP, bztD; general L-amino acid transport system ATP-binding protein [EC:7.4.2.1]
c119704_g1_i1	K10004	gltL, aatP; glutamate/aspartate transport system ATP-binding protein [EC:7.4.2.1]
c119704_g1_i1	K10008	gluA; glutamate transport system ATP-binding protein [EC:7.4.2.1]
c119704_g1_i1	K10010	tcyC, yecC; L-cystine transport system ATP-binding protein [EC:7.4.2.1]
c119704_g1_i1	K10017	hisP; histidine transport system ATP-binding protein [EC:7.4.2.1]
c119704_g1_i1	K10021	occP, nocP; octopine/nopaline transport system ATP-binding protein [EC:7.4.2.1]
c119704_g1_i1	K10041	peb1C, glnQ; aspartate/glutamate/glutamine transport system ATP-binding protein [EC:7.4.2.1]
c119717_g1_i1	K00942	E2.7.4.8, gmk; guanylate kinase [EC:2.7.4.8]
c119763_g1_i1	K00128	ALDH; aldehyde dehydrogenase (NAD+) [EC:1.2.1.3]
c119763_g1_i1	K00149	ALDH9A1; aldehyde dehydrogenase family 9 member A1 [EC:1.2.1.47 1.2.1.3]
c119765_g1_i1	K01966	PCCB, pccB; propionyl-CoA carboxylase beta chain [EC:6.4.1.3 2.1.3.15]
c119765_g1_i1	K18472	accD6; acetyl-CoA/propionyl-CoA carboxylase carboxyl transferase subunit [EC:6.4.1.2 6.4.1.3 2.1.3.15]
c119771_g1_i1	K00281	GLDC, gcvP; glycine dehydrogenase [EC:1.4.4.2]
c119778_g1_i1	K03177	truB, PUS4, TRUB1; tRNA pseudouridine55 synthase [EC:5.4.99.25]
c119781_g1_i1	K07796	cusC, silC; outer membrane protein, Cu(I)/Ag(I) efflux system
c119781_g1_i1	K18139	oprM, emhC, ttgC, cusC, adeK, smeF, mtrE, cmeC, gesC; outer membrane protein, multidrug efflux system
c119802_g1_i1	K01314	F10; coagulation factor X [EC:3.4.21.6]
c119802_g1_i1	K01315	PLG; plasminogen [EC:3.4.21.7]
c119802_g1_i1	K01324	KLKB1; plasma kallikrein [EC:3.4.21.34]
c119802_g1_i1	K01340	E3.4.21.59; tryptase [EC:3.4.21.59]
c119802_g1_i1	K01348	PLAU; urokinase plasminogen activator [EC:3.4.21.73]
c119802_g1_i1	K09630	PRSS36; polyserase 2 [EC:3.4.21.-]
c119802_g1_i1	K09639	TMPRSS8; transmembrane protease serine 8 [EC:3.4.21.-]
c119816_g1_i1	K00117	gcd; quinoprotein glucose dehydrogenase [EC:1.1.5.2]
c119816_g1_i1	K05358	quiA; quinate dehydrogenase (quinone) [EC:1.1.5.8]
c119841_g1_i1	K03561	exbB; biopolymer transport protein ExbB
c119874_g1_i1	K01533	copB; P-type Cu2+ transporter [EC:7.2.2.9]
c119874_g1_i1	K01534	zntA; Cd2+/Zn2+-exporting ATPase [EC:3.6.3.3 7.2.2.12]
c119874_g1_i1	K17686	copA, ctpA, ATP7; P-type Cu+ transporter [EC:7.2.2.8]
c119880_g1_i1	K03111	ssb; single-strand DNA-binding protein
c119926_g1_i1	K01772	hemH, FECH; protoporphyrin/coproporphyrin ferrochelatase [EC:4.99.1.1 4.99.1.9]
c119926_g2_i1	K01772	hemH, FECH; protoporphyrin/coproporphyrin ferrochelatase [EC:4.99.1.1 4.99.1.9]
c119930_g1_i1	K02488	pleD; two-component system, cell cycle response regulator [EC:2.7.7.65]
c119930_g1_i1	K13069	E2.7.7.65; diguanylate cyclase [EC:2.7.7.65]
c119930_g1_i1	K18967	dge1; diguanylate cyclase [EC:2.7.7.65]
c119945_g1_i1	K01969	E6.4.1.4B; 3-methylcrotonyl-CoA carboxylase beta subunit [EC:6.4.1.4]
c119958_g1_i1	K02495	hemN, hemZ; oxygen-independent coproporphyrinogen III oxidase [EC:1.3.98.3]
c119980_g1_i1	K00600	glyA, SHMT; glycine hydroxymethyltransferase [EC:2.1.2.1]
c119980_g1_i2	K00600	glyA, SHMT; glycine hydroxymethyltransferase [EC:2.1.2.1]
c120023_g1_i1	K03695	clpB; ATP-dependent Clp protease ATP-binding subunit ClpB
c120023_g1_i1	K03696	clpC; ATP-dependent Clp protease ATP-binding subunit ClpC
c120027_g1_i1	K06119	SQD2; sulfoquinovosyltransferase [EC:2.4.1.-]
c120027_g1_i1	K15521	mshA; D-inositol-3-phosphate glycosyltransferase [EC:2.4.1.250]
c120040_g1_i1	K07644	cusS, copS, silS; two-component system, OmpR family, heavy metal sensor histidine kinase CusS [EC:2.7.13.3]
c120078_g1_i1	K02876	RP-L15, MRPL15, rplO; large subunit ribosomal protein L15
c120089_g1_i1	K02031	ABC.PE.A; peptide/nickel transport system ATP-binding protein
c120089_g1_i1	K12371	dppD; dipeptide transport system ATP-binding protein
c120089_g1_i1	K13892	gsiA; glutathione transport system ATP-binding protein
c120089_g1_i1	K13896	yejF; microcin C transport system ATP-binding protein
c120089_g1_i1	K15583	oppD; oligopeptide transport system ATP-binding protein
c120089_g1_i1	K16202	dppD; dipeptide transport system ATP-binding protein
c120092_g1_i1	K17230	fccA; cytochrome subunit of sulfide dehydrogenase
c120115_g1_i1	K05825	LYSN; 2-aminoadipate transaminase [EC:2.6.1.-]
c120115_g1_i1	K18907	norG; GntR family transcriptional regulator, regulator for abcA and norABC
c120152_g1_i1	K00592	RBCMT; [ribulose-bisphosphate carboxylase]/[fructose-bisphosphate aldolase]-lysine N-methyltransferase [EC:2.1.1.127 2.1.1.259]
c120152_g1_i1	K05302	SETD6; N-lysine methyltransferase SETD6 [EC:2.1.1.-]
c120153_g1_i1	K10973	allR; IclR family transcriptional regulator, negative regulator of allantoin and glyoxylate utilization operons
c120153_g1_i1	K13641	iclR; IclR family transcriptional regulator, acetate operon repressor
c120153_g1_i1	K19333	kdgR; IclR family transcriptional regulator, KDG regulon repressor
c120162_g1_i1	K03495	gidA, mnmG, MTO1; tRNA uridine 5-carboxymethylaminomethyl modification enzyme
c120169_g1_i1	K06048	gshA, ybdK; glutamate---cysteine ligase / carboxylate-amine ligase [EC:6.3.2.2 6.3.-.-]
c120188_g1_i1	K03701	uvrA; excinuclease ABC subunit A
c120197_g1_i1	K09822	K09822; uncharacterized protein
c120212_g1_i1	K07636	phoR; two-component system, OmpR family, phosphate regulon sensor histidine kinase PhoR [EC:2.7.13.3]
c120213_g1_i1	K09458	fabF, OXSM, CEM1; 3-oxoacyl-[acyl-carrier-protein] synthase II [EC:2.3.1.179]
c120213_g1_i1	K14660	nodE; nodulation protein E [EC:2.3.1.-]
c120214_g1_i1	K09228	KRAB; KRAB domain-containing zinc finger protein
c120214_g1_i1	K09230	SCAN; SCAN domain-containing zinc finger protein
c120214_g1_i1	K10493	ZBTB6; zinc finger and BTB domain-containing protein 6
c120215_g1_i1	K18651	XGCA; oligoxyloglucan reducing-end-specific cellobiohydrolase [EC:3.2.1.150]
c120216_g1_i1	K00741	B3GNT2; N-acetyllactosaminide beta-1,3-N-acetylglucosaminyltransferase [EC:2.4.1.149]
c120216_g1_i1	K09668	LARGE; glycosyltransferase-like protein LARGE [EC:2.4.2.- 2.4.1.-]
c120268_g1_i2	K03406	mcp; methyl-accepting chemotaxis protein
c120268_g1_i2	K05874	tsr; methyl-accepting chemotaxis protein I, serine sensor receptor
c120268_g1_i2	K05875	tar; methyl-accepting chemotaxis protein II, aspartate sensor receptor
c120268_g1_i2	K05876	trg; methyl-accepting chemotaxis protein III, ribose and galactose sensor receptor
c120268_g1_i2	K05877	tap; methyl-accepting chemotaxis protein IV, peptide sensor receptor
c120271_g1_i1	K00962	pnp, PNPT1; polyribonucleotide nucleotidyltransferase [EC:2.7.7.8]
c120271_g1_i1	K02945	RP-S1, rpsA; small subunit ribosomal protein S1
c120271_g1_i1	K06959	tex; protein Tex
c120335_g1_i1	K01897	ACSL, fadD; long-chain acyl-CoA synthetase [EC:6.2.1.3]
c120339_g1_i1	K10713	fae; 5,6,7,8-tetrahydromethanopterin hydro-lyase [EC:4.2.1.147]
c120339_g1_i1	K13812	fae-hps; bifunctional enzyme Fae/Hps [EC:4.2.1.147 4.1.2.43]
c120363_g2_i1	K10960	chlP, bchP; geranylgeranyl diphosphate/geranylgeranyl-bacteriochlorophyllide a reductase [EC:1.3.1.83 1.3.1.111]
c120375_g1_i1	K02975	RP-S25e, RPS25; small subunit ribosomal protein S25e
c120426_g1_i1	K09834	VTE1, SXD1; tocopherol cyclase [EC:5.5.1.24]
c120426_g1_i2	K09834	VTE1, SXD1; tocopherol cyclase [EC:5.5.1.24]
c120431_g1_i1	K02719	psbU; photosystem II PsbU protein
c120435_g1_i1	K13347	PXMP2, PMP22; peroxisomal membrane protein 2
c120435_g1_i1	K13348	MPV17; protein Mpv17
c120435_g1_i1	K13349	MPV17L; Mpv17-like protein
c120435_g1_i2	K13347	PXMP2, PMP22; peroxisomal membrane protein 2
c120435_g1_i2	K13348	MPV17; protein Mpv17
c120435_g1_i2	K13349	MPV17L; Mpv17-like protein
c120435_g1_i3	K13347	PXMP2, PMP22; peroxisomal membrane protein 2
c120435_g1_i3	K13348	MPV17; protein Mpv17
c120435_g1_i3	K13349	MPV17L; Mpv17-like protein
c120436_g1_i1	K03695	clpB; ATP-dependent Clp protease ATP-binding subunit ClpB
c120467_g1_i1	K06158	ABCF3; ATP-binding cassette, subfamily F, member 3
c120475_g1_i1	K03734	apbE; FAD:protein FMN transferase [EC:2.7.1.180]
c120499_g1_i1	K02502	hisZ; ATP phosphoribosyltransferase regulatory subunit
c120517_g1_i1	K00357	QDPR; dihydropteridine reductase [EC:1.5.1.34]
c120521_g1_i1	K08721	oprJ; outer membrane protein, multidrug efflux system
c120533_g1_i1	K01046	lip, TGL2; triacylglycerol lipase [EC:3.1.1.3]
c120548_g1_i1	K01810	GPI, pgi; glucose-6-phosphate isomerase [EC:5.3.1.9]
c120556_g1_i1	K02709	psbH; photosystem II PsbH protein
c120556_g1_i2	K02709	psbH; photosystem II PsbH protein
c120562_g1_i1	K02716	psbO; photosystem II oxygen-evolving enhancer protein 1
c120564_g1_i1	K03196	virB11, lvhB11; type IV secretion system protein VirB11 [EC:7.4.2.8]
c120582_g1_i1	K19199	SETD3; histone-lysine N-methyltransferase SETD3 [EC:2.1.1.43]
c120582_g1_i2	K19199	SETD3; histone-lysine N-methyltransferase SETD3 [EC:2.1.1.43]
c120636_g1_i1	K03701	uvrA; excinuclease ABC subunit A
c120654_g1_i1	K00105	E1.1.3.21; alpha-glycerophosphate oxidase [EC:1.1.3.21]
c120654_g1_i1	K00111	glpA, glpD; glycerol-3-phosphate dehydrogenase [EC:1.1.5.3]
c120663_g1_i1	K01894	gluQ; glutamyl-Q tRNA(Asp) synthetase [EC:6.1.1.-]
c120668_g1_i1	K01451	hipO; hippurate hydrolase [EC:3.5.1.32]
c120668_g1_i1	K13048	CPS; carboxypeptidase Ss1 [EC:3.4.17.-]
c120668_g1_i1	K14664	ILR1; IAA-amino acid hydrolase [EC:3.5.1.-]
c120677_g1_i1	K10764	metZ; O-succinylhomoserine sulfhydrylase [EC:2.5.1.-]
c120677_g1_i1	K17069	MET17; O-acetylhomoserine/O-acetylserine sulfhydrylase [EC:2.5.1.49 2.5.1.47]
c120680_g1_i1	K07498	K07498; putative transposase
c120685_g1_i1	K01874	MARS, metG; methionyl-tRNA synthetase [EC:6.1.1.10]
c120740_g1_i1	K06158	ABCF3; ATP-binding cassette, subfamily F, member 3
c120740_g1_i1	K06185	ABCF2; ATP-binding cassette, subfamily F, member 2
c120740_g1_i1	K15738	uup; ABC transport system ATP-binding/permease protein
c120745_g1_i1	K01652	E2.2.1.6L, ilvB, ilvG, ilvI; acetolactate synthase I/II/III large subunit [EC:2.2.1.6]
c120804_g1_i1	K02967	RP-S2, MRPS2, rpsB; small subunit ribosomal protein S2
c120897_g1_i1	K00414	QCR1, UQCRC1; ubiquinol-cytochrome c reductase core subunit 1
c120897_g1_i1	K07263	pqqL; zinc protease [EC:3.4.24.-]
c120897_g1_i1	K17732	PMPCB, MAS1; mitochondrial-processing peptidase subunit beta [EC:3.4.24.64]
c120973_g1_i1	K00102	LDHD, dld; D-lactate dehydrogenase (cytochrome) [EC:1.1.2.4]
c121008_g1_i1	K01623	ALDO; fructose-bisphosphate aldolase, class I [EC:4.1.2.13]
c121012_g1_i1	K01682	acnB; aconitate hydratase 2 / 2-methylisocitrate dehydratase [EC:4.2.1.3 4.2.1.99]
c121020_g1_i1	K02887	RP-L20, MRPL20, rplT; large subunit ribosomal protein L20
c121020_g2_i1	K02916	RP-L35, MRPL35, rpmI; large subunit ribosomal protein L35
c121058_g1_i1	K07799	mdtA; membrane fusion protein, multidrug efflux system
c121060_g1_i1	K00799	GST, gst; glutathione S-transferase [EC:2.5.1.18]
c121060_g1_i1	K03599	sspA, mglA; stringent starvation protein A
c121073_g1_i1	K19668	CBH2, cbhA; cellulose 1,4-beta-cellobiosidase [EC:3.2.1.91]
c121093_g1_i1	K03596	lepA; GTP-binding protein LepA
c121102_g2_i1	K01251	E3.3.1.1, ahcY; adenosylhomocysteinase [EC:3.3.1.1]
c121106_g1_i1	K03168	topA; DNA topoisomerase I [EC:5.6.2.1]
c121106_g1_i1	K03169	topB; DNA topoisomerase III [EC:5.6.2.1]
c121142_g1_i1	K03088	rpoE; RNA polymerase sigma-70 factor, ECF subfamily
c121163_g1_i1	K00941	thiD; hydroxymethylpyrimidine/phosphomethylpyrimidine kinase [EC:2.7.1.49 2.7.4.7]
c121163_g1_i1	K14153	thiDE; hydroxymethylpyrimidine kinase / phosphomethylpyrimidine kinase / thiamine-phosphate diphosphorylase [EC:2.7.1.49 2.7.4.7 2.5.1.3]
c121208_g1_i1	K07381	CYP71D18; (S)-limonene 6-monooxygenase [EC:1.14.14.51]
c121208_g1_i1	K07424	CYP3A; cytochrome P450 family 3 subfamily A [EC:1.14.14.1]
c121208_g1_i1	K07427	CYP4V2; docosahexaenoic acid omega-hydroxylase [EC:1.14.14.79]
c121208_g1_i1	K15001	CYP4; cytochrome P450 family 4 [EC:1.14.-.-]
c121208_g1_i1	K16083	CYP71Z6; ent-isokaurene hydroxylase [EC:1.14.14.76]
c121212_g1_i1	K14313	NUP35, NUP53; nuclear pore complex protein Nup53
c121221_g1_i1	K12825	SF3A1, SAP114; splicing factor 3A subunit 1
c121221_g2_i1	K12825	SF3A1, SAP114; splicing factor 3A subunit 1
c121234_g1_i1	K01990	ABC-2.A; ABC-2 type transport system ATP-binding protein
c121234_g1_i1	K01995	livG; branched-chain amino acid transport system ATP-binding protein
c121234_g1_i1	K01996	livF; branched-chain amino acid transport system ATP-binding protein
c121234_g1_i1	K02045	cysA; sulfate/thiosulfate transport system ATP-binding protein [EC:7.3.2.3]
c121234_g1_i1	K06861	lptB; lipopolysaccharide export system ATP-binding protein [EC:3.6.3.-]
c121234_g1_i1	K09695	nodI; lipooligosaccharide transport system ATP-binding protein
c121234_g1_i1	K10441	rbsA; ribose transport system ATP-binding protein [EC:3.6.3.17]
c121234_g1_i1	K10558	lsrA, ego; AI-2 transport system ATP-binding protein
c121234_g1_i1	K10562	rhaT; rhamnose transport system ATP-binding protein [EC:3.6.3.17]
c121234_g1_i1	K11072	potA; spermidine/putrescine transport system ATP-binding protein [EC:7.6.2.11]
c121253_g1_i1	K02996	RP-S9, MRPS9, rpsI; small subunit ribosomal protein S9
c121261_g1_i1	K01907	AACS, acsA; acetoacetyl-CoA synthetase [EC:6.2.1.16]
c121266_g1_i1	K04801	rfcS; replication factor C small subunit
c121266_g1_i1	K10755	RFC2_4; replication factor C subunit 2/4
c121266_g1_i1	K10756	RFC3_5; replication factor C subunit 3/5
c121273_g1_i1	K01520	dut, DUT; dUTP pyrophosphatase [EC:3.6.1.23]
c121274_g1_i1	K11790	DTL, CDT2, DCAF2; denticleless
c121274_g1_i1	K12857	SNRNP40, PRP8BP; Prp8 binding protein
c121274_g1_i1	K14963	WDR5, SWD3, CPS30; COMPASS component SWD3
c121274_g1_i1	K15542	PFS2; polyadenylation factor subunit 2
c121274_g1_i1	K16794	PAFAH1B1, LIS1; platelet-activating factor acetylhydrolase IB subunit alpha
c121281_g1_i1	K00013	hisD; histidinol dehydrogenase [EC:1.1.1.23]
c121304_g1_i1	K02488	pleD; two-component system, cell cycle response regulator [EC:2.7.7.65]
c121304_g1_i1	K13069	E2.7.7.65; diguanylate cyclase [EC:2.7.7.65]
c121304_g1_i1	K18968	adrA; diguanylate cyclase [EC:2.7.7.65]
c121312_g1_i1	K11942	icmF; isobutyryl-CoA mutase [EC:5.4.99.13]
c121315_g1_i1	K03253	EIF3B; translation initiation factor 3 subunit B
c121342_g1_i1	K12602	WDR61, REC14, SKI8; WD repeat-containing protein 61
c121342_g1_i1	K16482	POC1; centriolar protein POC1
c121342_g1_i1	K18643	KATNB1; katanin p80 WD40 repeat-containing subunit B1
c121345_g1_i1	K01156	res; type III restriction enzyme [EC:3.1.21.5]
c121350_g1_i1	K02941	RP-LP0, RPLP0; large subunit ribosomal protein LP0
c121350_g1_i1	K14815	MRT4; mRNA turnover protein 4
c121350_g1_i2	K02864	RP-L10, MRPL10, rplJ; large subunit ribosomal protein L10
c121350_g1_i2	K02941	RP-LP0, RPLP0; large subunit ribosomal protein LP0
c121350_g1_i2	K14815	MRT4; mRNA turnover protein 4
c121354_g1_i1	K10756	RFC3_5; replication factor C subunit 3/5
c121358_g1_i1	K00784	rnz; ribonuclease Z [EC:3.1.26.11]
c121372_g1_i1	K07304	msrA; peptide-methionine (S)-S-oxide reductase [EC:1.8.4.11]
c121374_g1_i1	K04518	pheA2; prephenate dehydratase [EC:4.2.1.51]
c121374_g1_i1	K05359	ADT, PDT; arogenate/prephenate dehydratase [EC:4.2.1.91 4.2.1.51]
c121374_g1_i1	K14170	pheA; chorismate mutase / prephenate dehydratase [EC:5.4.99.5 4.2.1.51]
c121379_g1_i1	K00850	pfkA, PFK; 6-phosphofructokinase 1 [EC:2.7.1.11]
c121379_g2_i1	K00850	pfkA, PFK; 6-phosphofructokinase 1 [EC:2.7.1.11]
c121383_g1_i1	K00431	TPO; thyroid peroxidase [EC:1.11.1.8]
c121383_g1_i1	K10788	EPX, EPO; eosinophil peroxidase [EC:1.11.1.7]
c121383_g1_i1	K10789	MPO; myeloperoxidase [EC:1.11.2.2]
c121383_g1_i1	K13411	DUOX, THOX; dual oxidase [EC:1.6.3.1 1.11.1.-]
c121383_g1_i1	K19511	PXDN, VPO1; peroxidase [EC:1.11.1.7]
c121397_g1_i1	K00903	epsB; protein-tyrosine kinase [EC:2.7.10.2]
c121397_g1_i1	K16692	etk-wzc; tyrosine-protein kinase Etk/Wzc [EC:2.7.10.-]
c121406_g1_i1	K01754	E4.3.1.19, ilvA, tdcB; threonine dehydratase [EC:4.3.1.19]
c121414_g1_i1	K13148	CPSF3L, INTS11; integrator complex subunit 11 [EC:3.1.27.-]
c121414_g1_i1	K14402	CPSF2, CFT2; cleavage and polyadenylation specificity factor subunit 2
c121414_g1_i1	K14403	CPSF3, YSH1; cleavage and polyadenylation specificity factor subunit 3 [EC:3.1.27.-]
c121415_g1_i1	K01179	E3.2.1.4; endoglucanase [EC:3.2.1.4]
c121433_g1_i1	K05548	benK; MFS transporter, AAHS family, benzoate transport protein
c121433_g1_i1	K05819	mhpT; MFS transporter, AAHS family, 3-hydroxyphenylpropionic acid transporter
c121433_g1_i1	K06258	SV2; MFS transporter, VNT family, synaptic vesicle glycoprotein 2
c121433_g1_i1	K08195	pcaK; MFS transporter, AAHS family, 4-hydroxybenzoate transporter
c121433_g1_i1	K08369	ydjE; MFS transporter, putative metabolite:H+ symporter
c121437_g1_i1	K03722	dinG; ATP-dependent DNA helicase DinG [EC:3.6.4.12]
c121447_g1_i1	K01889	FARSA, pheS; phenylalanyl-tRNA synthetase alpha chain [EC:6.1.1.20]
c121449_g1_i1	K12620	LSM1; U6 snRNA-associated Sm-like protein LSm1
c121449_g1_i1	K12627	LSM8; U6 snRNA-associated Sm-like protein LSm8
c121449_g1_i2	K12620	LSM1; U6 snRNA-associated Sm-like protein LSm1
c121449_g1_i2	K12627	LSM8; U6 snRNA-associated Sm-like protein LSm8
c121449_g1_i3	K12620	LSM1; U6 snRNA-associated Sm-like protein LSm1
c121449_g1_i3	K12627	LSM8; U6 snRNA-associated Sm-like protein LSm8
c121452_g1_i1	K00083	E1.1.1.195; cinnamyl-alcohol dehydrogenase [EC:1.1.1.195]
c121452_g1_i1	K13979	yahK; uncharacterized zinc-type alcohol dehydrogenase-like protein [EC:1.-.-.-]
c121452_g1_i2	K00083	E1.1.1.195; cinnamyl-alcohol dehydrogenase [EC:1.1.1.195]
c121452_g1_i2	K13979	yahK; uncharacterized zinc-type alcohol dehydrogenase-like protein [EC:1.-.-.-]
c121455_g1_i1	K01784	galE, GALE; UDP-glucose 4-epimerase [EC:5.1.3.2]
c121460_g1_i1	K05527	bolA; BolA family transcriptional regulator, general stress-responsive regulator
c121465_g1_i1	K03238	EIF2S2; translation initiation factor 2 subunit 2
c121467_g1_i1	K01080	PLPP1_2_3; phosphatidate phosphatase [EC:3.1.3.4]
c121467_g1_i2	K01080	PLPP1_2_3; phosphatidate phosphatase [EC:3.1.3.4]
c121473_g1_i1	K03545	tig; trigger factor
c121474_g1_i1	K00308	PAOX; N1-acetylpolyamine oxidase [EC:1.5.3.13]
c121474_g1_i1	K11450	KDM1A, AOF2, LSD1; lysine-specific histone demethylase 1A [EC:1.-.-.-]
c121474_g1_i1	K12259	SMOX, PAO5; spermine oxidase [EC:1.5.3.16 1.5.3.-]
c121474_g1_i1	K13366	MPAO, PAO1; polyamine oxidase [EC:1.5.3.14 1.5.3.16 1.5.3.-]
c121474_g1_i1	K17839	PAO4, PAO3, PAO2; polyamine oxidase [EC:1.5.3.17 1.5.3.-]
c121474_g1_i1	K19413	KDM1B, AOF1, LSD2; lysine-specific histone demethylase 1B [EC:1.-.-.-]
c121480_g1_i1	K05012	CLCN3_4_5; chloride channel 3/4/5
c121480_g1_i1	K05015	CLCN6; chloride channel 6
c121480_g1_i1	K05016	CLCN7; chloride channel 7
c121483_g1_i1	K00410	fbcH; ubiquinol-cytochrome c reductase cytochrome b/c1 subunit
c121483_g1_i1	K00413	CYC1, CYT1, petC; ubiquinol-cytochrome c reductase cytochrome c1 subunit
c121483_g1_i2	K00410	fbcH; ubiquinol-cytochrome c reductase cytochrome b/c1 subunit
c121483_g1_i2	K00413	CYC1, CYT1, petC; ubiquinol-cytochrome c reductase cytochrome c1 subunit
c121489_g1_i1	K01895	ACSS, acs; acetyl-CoA synthetase [EC:6.2.1.1]
c121489_g1_i1	K01908	prpE; propionyl-CoA synthetase [EC:6.2.1.17]
c121490_g1_i1	K14399	CLP1, HERB; polyribonucleotide 5'-hydroxyl-kinase [EC:2.7.1.78]
c121492_g1_i1	K11990	DHH; desert hedgehog
c121494_g1_i1	K16810	TBCCD1; TBCC domain-containing protein 1
c121498_g1_i1	K11338	RUVBL2, RVB2, INO80J; RuvB-like protein 2 [EC:3.6.4.12]
c121506_g1_i1	K03654	recQ; ATP-dependent DNA helicase RecQ [EC:3.6.4.12]
c121511_g1_i1	K13345	PEX12, PAF3; peroxin-12
c121511_g1_i2	K13345	PEX12, PAF3; peroxin-12
c121513_g1_i1	K07200	PRKAG; 5'-AMP-activated protein kinase, regulatory gamma subunit
c121513_g1_i2	K07200	PRKAG; 5'-AMP-activated protein kinase, regulatory gamma subunit
c121515_g1_i1	K01439	dapE; succinyl-diaminopimelate desuccinylase [EC:3.5.1.18]
c121518_g1_i1	K04532	NAE1, APPBP1; amyloid beta precursor protein binding protein 1
c121518_g1_i1	K10684	UBLE1A, SAE1; ubiquitin-like 1-activating enzyme E1 A [EC:6.2.1.45]
c121523_g1_i1	K08835	OXSR1, STK39; serine/threonine-protein kinase OSR1/STK39 [EC:2.7.11.1]
c121523_g1_i1	K08838	STK24_25_MST4; serine/threonine-protein kinase 24/25/MST4 [EC:2.7.11.1]
c121523_g1_i2	K08835	OXSR1, STK39; serine/threonine-protein kinase OSR1/STK39 [EC:2.7.11.1]
c121523_g1_i2	K08838	STK24_25_MST4; serine/threonine-protein kinase 24/25/MST4 [EC:2.7.11.1]
c121525_g1_i1	K11304	TIP60, KAT5, ESA1; histone acetyltransferase HTATIP [EC:2.3.1.48]
c121525_g1_i1	K11307	MYST2, HBO1, KAT7; histone acetyltransferase MYST2 [EC:2.3.1.48]
c121525_g1_i1	K11308	MYST1, MOF, KAT8; histone acetyltransferase MYST1 [EC:2.3.1.48]
c121531_g1_i1	K17508	PTC7, PPTC7; protein phosphatase PTC7 [EC:3.1.3.16]
c121531_g1_i2	K17508	PTC7, PPTC7; protein phosphatase PTC7 [EC:3.1.3.16]
c121539_g1_i1	K01756	purB, ADSL; adenylosuccinate lyase [EC:4.3.2.2]
c121544_g1_i1	K01266	dmpA, dap; D-aminopeptidase [EC:3.4.11.19]
c121546_g1_i1	K03442	mscS; small conductance mechanosensitive channel
c121546_g1_i1	K16052	ynaI, mscMJ; MscS family membrane protein
c121556_g1_i1	K07424	CYP3A; cytochrome P450 family 3 subfamily A [EC:1.14.14.1]
c121556_g1_i1	K14999	CYP6; cytochrome P450 family 6 [EC:1.14.-.-]
c121556_g1_i1	K15001	CYP4; cytochrome P450 family 4 [EC:1.14.-.-]
c121558_g1_i1	K08900	BCS1; mitochondrial chaperone BCS1
c121559_g1_i1	K14050	RABGGTA; geranylgeranyl transferase type-2 subunit alpha [EC:2.5.1.60]
c121559_g1_i2	K14050	RABGGTA; geranylgeranyl transferase type-2 subunit alpha [EC:2.5.1.60]
c121562_g1_i1	K01080	PLPP1_2_3; phosphatidate phosphatase [EC:3.1.3.4]
c121562_g1_i1	K18693	DPP1, DPPL, PLPP4_5; diacylglycerol diphosphate phosphatase / phosphatidate phosphatase [EC:3.1.3.81 3.1.3.4]
c121562_g1_i1	K19581	LPPR1_2_5; lipid phosphate phosphatase-related protein type 1/2/5
c121562_g1_i2	K01080	PLPP1_2_3; phosphatidate phosphatase [EC:3.1.3.4]
c121562_g1_i2	K18693	DPP1, DPPL, PLPP4_5; diacylglycerol diphosphate phosphatase / phosphatidate phosphatase [EC:3.1.3.81 3.1.3.4]
c121562_g1_i2	K19581	LPPR1_2_5; lipid phosphate phosphatase-related protein type 1/2/5
c121564_g1_i1	K09228	KRAB; KRAB domain-containing zinc finger protein
c121565_g1_i1	K17710	PTCD1; pentatricopeptide repeat domain-containing protein 1
c121565_g1_i2	K17710	PTCD1; pentatricopeptide repeat domain-containing protein 1
c121566_g1_i1	K10394	KIF3A; kinesin family member 3A
c121566_g1_i1	K10400	KIF15; kinesin family member 15
c121566_g1_i1	K11498	CENPE; centromeric protein E
c121570_g1_i1	K01735	aroB; 3-dehydroquinate synthase [EC:4.2.3.4]
c121570_g1_i2	K01735	aroB; 3-dehydroquinate synthase [EC:4.2.3.4]
c121571_g1_i1	K14708	SLC26A11; solute carrier family 26 (sodium-independent sulfate anion transporter), member 11
c121574_g1_i1	K01710	E4.2.1.46, rfbB, rffG; dTDP-glucose 4,6-dehydratase [EC:4.2.1.46]
c121574_g1_i1	K01784	galE, GALE; UDP-glucose 4-epimerase [EC:5.1.3.2]
c121574_g1_i1	K08678	UXS1, uxs; UDP-glucuronate decarboxylase [EC:4.1.1.35]
c121574_g1_i1	K12450	RHM; UDP-glucose 4,6-dehydratase [EC:4.2.1.76]
c121574_g1_i2	K01710	E4.2.1.46, rfbB, rffG; dTDP-glucose 4,6-dehydratase [EC:4.2.1.46]
c121574_g1_i2	K01784	galE, GALE; UDP-glucose 4-epimerase [EC:5.1.3.2]
c121574_g1_i2	K08678	UXS1, uxs; UDP-glucuronate decarboxylase [EC:4.1.1.35]
c121574_g1_i2	K08679	E5.1.3.6; UDP-glucuronate 4-epimerase [EC:5.1.3.6]
c121574_g1_i2	K12450	RHM; UDP-glucose 4,6-dehydratase [EC:4.2.1.76]
c121581_g1_i1	K06224	HH; hedgehog
c121581_g1_i1	K11988	SHH; sonic hedgehog
c121581_g1_i1	K11989	IHH; indian hedgehog
c121581_g1_i1	K11990	DHH; desert hedgehog
c121614_g1_i1	K17257	ITFG1; integrin alpha FG-GAP repeat containing protein 1
c121618_g1_i1	K01870	IARS, ileS; isoleucyl-tRNA synthetase [EC:6.1.1.5]
c121618_g1_i2	K01870	IARS, ileS; isoleucyl-tRNA synthetase [EC:6.1.1.5]
c121623_g1_i1	K03657	uvrD, pcrA; DNA helicase II / ATP-dependent DNA helicase PcrA [EC:3.6.4.12]
c121623_g1_i2	K03657	uvrD, pcrA; DNA helicase II / ATP-dependent DNA helicase PcrA [EC:3.6.4.12]
c121625_g1_i1	K03250	EIF3E, INT6; translation initiation factor 3 subunit E
c121628_g1_i1	K03781	katE, CAT, catB, srpA; catalase [EC:1.11.1.6]
c121631_g1_i1	K03086	rpoD; RNA polymerase primary sigma factor
c121636_g1_i1	K02872	RP-L13Ae, RPL13A; large subunit ribosomal protein L13Ae
c121636_g1_i2	K02872	RP-L13Ae, RPL13A; large subunit ribosomal protein L13Ae
c121648_g1_i1	K05632	ITCH, AIP4; E3 ubiquitin-protein ligase Itchy [EC:2.3.2.26]
c121648_g1_i1	K05633	WWP1, AIP5; NEDD4-like E3 ubiquitin-protein ligase WWP1 [EC:2.3.2.26]
c121648_g1_i1	K12821	PRPF40, PRP40; pre-mRNA-processing factor 40
c121655_g1_i1	K03685	rnc, DROSHA, RNT1; ribonuclease III [EC:3.1.26.3]
c121671_g1_i1	K01534	zntA; Cd2+/Zn2+-exporting ATPase [EC:3.6.3.3 7.2.2.12]
c121671_g1_i1	K12950	ctpC; manganese/zinc-transporting P-type ATPase C [EC:7.2.2.-]
c121671_g1_i1	K17686	copA, ctpA, ATP7; P-type Cu+ transporter [EC:7.2.2.8]
c121671_g2_i1	K01533	copB; P-type Cu2+ transporter [EC:7.2.2.9]
c121671_g2_i1	K01534	zntA; Cd2+/Zn2+-exporting ATPase [EC:3.6.3.3 7.2.2.12]
c121671_g2_i1	K12951	ctpD; cobalt/nickel-transporting P-type ATPase D [EC:7.2.2.-]
c121671_g2_i1	K17686	copA, ctpA, ATP7; P-type Cu+ transporter [EC:7.2.2.8]
c121672_g1_i1	K00560	thyA, TYMS; thymidylate synthase [EC:2.1.1.45]
c121677_g1_i1	K00472	P4HA; prolyl 4-hydroxylase [EC:1.14.11.2]
c121685_g1_i1	K15111	SLC25A26; solute carrier family 25 (mitochondrial S-adenosylmethionine transporter), member 26
c121685_g1_i1	K15113	SLC25A28_37, MFRN; solute carrier family 25 (mitochondrial iron transporter), member 28/37
c121689_g1_i1	K00106	XDH; xanthine dehydrogenase/oxidase [EC:1.17.1.4 1.17.3.2]
c121689_g1_i1	K11817	AAO1_2; indole-3-acetaldehyde oxidase [EC:1.2.3.7]
c121690_g1_i1	K00928	lysC; aspartate kinase [EC:2.7.2.4]
c121700_g1_i1	K00308	PAOX; N1-acetylpolyamine oxidase [EC:1.5.3.13]
c121700_g1_i1	K12259	SMOX, PAO5; spermine oxidase [EC:1.5.3.16 1.5.3.-]
c121700_g1_i1	K13366	MPAO, PAO1; polyamine oxidase [EC:1.5.3.14 1.5.3.16 1.5.3.-]
c121707_g1_i1	K03588	ftsW, spoVE; cell division protein FtsW
c121707_g1_i2	K03588	ftsW, spoVE; cell division protein FtsW
c121756_g1_i1	K14657	nodD; LysR family transcriptional regulator, nod-box dependent transcriptional activator
c121805_g2_i1	K14684	SLC25A23S; solute carrier family 25 (mitochondrial phosphate transporter), member 23/24/25/41
c121805_g2_i1	K15105	SLC25A12_13, AGC; solute carrier family 25 (mitochondrial aspartate/glutamate transporter), member 12/13
c121805_g2_i1	K15108	SLC25A19, DNC, TPC1; solute carrier family 25 (mitochondrial thiamine pyrophosphate transporter), member 19
c121805_g2_i1	K15111	SLC25A26; solute carrier family 25 (mitochondrial S-adenosylmethionine transporter), member 26
c121810_g1_i2	K08913	LHCB2; light-harvesting complex II chlorophyll a/b binding protein 2
c121844_g1_i1	K06693	PSMD9; 26S proteasome non-ATPase regulatory subunit 9
c121844_g1_i2	K06693	PSMD9; 26S proteasome non-ATPase regulatory subunit 9
c121855_g1_i1	K01627	kdsA; 2-dehydro-3-deoxyphosphooctonate aldolase (KDO 8-P synthase) [EC:2.5.1.55]
c121862_g1_i1	K07657	phoB; two-component system, OmpR family, phosphate regulon response regulator PhoB
c121862_g1_i1	K07713	zraR, hydG; two-component system, NtrC family, response regulator HydG
c121871_g1_i1	K00928	lysC; aspartate kinase [EC:2.7.2.4]
c121871_g1_i1	K12524	thrA; bifunctional aspartokinase / homoserine dehydrogenase 1 [EC:2.7.2.4 1.1.1.3]
c121889_g1_i1	K00819	rocD, OAT; ornithine--oxo-acid transaminase [EC:2.6.1.13]
c121889_g1_i1	K00821	argD; acetylornithine/N-succinyldiaminopimelate aminotransferase [EC:2.6.1.11 2.6.1.17]
c121889_g1_i1	K00822	E2.6.1.18; beta-alanine--pyruvate transaminase [EC:2.6.1.18]
c121889_g1_i1	K00823	puuE; 4-aminobutyrate aminotransferase [EC:2.6.1.19]
c121889_g1_i1	K01845	hemL; glutamate-1-semialdehyde 2,1-aminomutase [EC:5.4.3.8]
c121889_g1_i1	K09251	patA; putrescine aminotransferase [EC:2.6.1.82]
c121889_g1_i1	K14268	davT, gabT; 5-aminovalerate/4-aminobutyrate aminotransferase [EC:2.6.1.48 2.6.1.19]
c121889_g1_i1	K16871	POP2; 4-aminobutyrate---pyruvate transaminase [EC:2.6.1.96]
c121889_g2_i1	K00822	E2.6.1.18; beta-alanine--pyruvate transaminase [EC:2.6.1.18]
c121889_g2_i1	K16871	POP2; 4-aminobutyrate---pyruvate transaminase [EC:2.6.1.96]
c121900_g1_i1	K07306	dmsA; anaerobic dimethyl sulfoxide reductase subunit A [EC:1.8.5.3]
c121900_g1_i1	K07309	ynfE; Tat-targeted selenate reductase subunit YnfE [EC:1.97.1.9]
c121900_g1_i1	K07310	ynfF; Tat-targeted selenate reductase subunit YnfF [EC:1.97.1.9]
c121907_g1_i1	K14688	SLC30A1, ZNT1; solute carrier family 30 (zinc transporter), member 1
c121907_g1_i1	K14689	SLC30A2, ZNT2; solute carrier family 30 (zinc transporter), member 2
c121907_g1_i1	K14690	SLC30A3, ZNT3; solute carrier family 30 (zinc transporter), member 3
c121907_g1_i1	K14695	SLC30A8, ZNT8; solute carrier family 30 (zinc transporter), member 8
c121907_g1_i1	K16264	czcD, zitB; cobalt-zinc-cadmium efflux system protein
c121910_g1_i1	K06175	truC; tRNA pseudouridine65 synthase [EC:5.4.99.26]
c121910_g1_i1	K06177	rluA; tRNA pseudouridine32 synthase / 23S rRNA pseudouridine746 synthase [EC:5.4.99.28 5.4.99.29]
c121910_g1_i1	K06179	rluC; 23S rRNA pseudouridine955/2504/2580 synthase [EC:5.4.99.24]
c121915_g1_i1	K01928	murE; UDP-N-acetylmuramoyl-L-alanyl-D-glutamate--2,6-diaminopimelate ligase [EC:6.3.2.13]
c121933_g1_i1	K00239	sdhA, frdA; succinate dehydrogenase / fumarate reductase, flavoprotein subunit [EC:1.3.5.1 1.3.5.4]
c121933_g1_i1	K00244	frdA; fumarate reductase flavoprotein subunit [EC:1.3.5.4]
c121933_g1_i1	K00278	nadB; L-aspartate oxidase [EC:1.4.3.16]
c121933_g1_i1	K18209	tfrA; fumarate reductase (CoM/CoB) subunit A [EC:1.3.4.1]
c121942_g1_i1	K03701	uvrA; excinuclease ABC subunit A
c121943_g1_i1	K12469	EHD2; EH domain-containing protein 2
c121943_g1_i1	K12476	EHD3; EH domain-containing protein 3
c121943_g1_i1	K12477	EHD4; EH domain-containing protein 4
c121943_g1_i1	K12483	EHD1; EH domain-containing protein 1
c121943_g1_i2	K12469	EHD2; EH domain-containing protein 2
c121943_g1_i2	K12476	EHD3; EH domain-containing protein 3
c121943_g1_i2	K12477	EHD4; EH domain-containing protein 4
c121943_g1_i2	K12483	EHD1; EH domain-containing protein 1
c121947_g1_i1	K07425	CYP4A; long-chain fatty acid omega-monooxygenase [EC:1.14.14.80]
c121947_g1_i1	K07427	CYP4V2; docosahexaenoic acid omega-hydroxylase [EC:1.14.14.79]
c121947_g1_i1	K07440	CYP46A1; cholesterol 24-hydroxylase [EC:1.14.14.25]
c121947_g1_i1	K15001	CYP4; cytochrome P450 family 4 [EC:1.14.-.-]
c121947_g1_i1	K17726	CYP4F2_3; phylloquinone omega-hydroxylase / docosahexaenoic acid omega-hydroxylase / leukotriene-B4 20-monooxygenase [EC:1.14.14.78 1.14.14.79 1.14.14.94]
c121947_g1_i1	K17730	CYP4F12; cytochrome P450 family 4 subfamily F polypeptide 12 [EC:1.14.14.1]
c121948_g1_i1	K09771	TC.SMR3; small multidrug resistance family-3 protein
c121950_g1_i1	K05606	MCEE, epi; methylmalonyl-CoA/ethylmalonyl-CoA epimerase [EC:5.1.99.1]
c121956_g1_i1	K04478	sgtB; monofunctional glycosyltransferase [EC:2.4.1.129]
c121956_g1_i1	K05365	mrcB; penicillin-binding protein 1B [EC:2.4.1.129 3.4.16.4]
c121956_g1_i1	K05366	mrcA; penicillin-binding protein 1A [EC:2.4.1.129 3.4.16.4]
c121956_g1_i1	K18770	pbpD; penicillin-binding protein 4 [EC:2.4.1.129 3.4.16.4]
c121956_g2_i1	K05366	mrcA; penicillin-binding protein 1A [EC:2.4.1.129 3.4.16.4]
c121957_g1_i1	K18993	UBASH3, STS; ubiquitin-associated and SH3 domain-containing protein [EC:3.1.3.48]
c121957_g1_i2	K18993	UBASH3, STS; ubiquitin-associated and SH3 domain-containing protein [EC:3.1.3.48]
c121972_g1_i1	K12340	tolC; outer membrane protein
c121976_g1_i1	K00001	E1.1.1.1, adh; alcohol dehydrogenase [EC:1.1.1.1]
c121976_g1_i1	K00344	qor, CRYZ; NADPH:quinone reductase [EC:1.6.5.5]
c121976_g1_i1	K12442	ppsC; phthiocerol/phenolphthiocerol synthesis type-I polyketide synthase C
c121978_g1_i1	K11982	RNF115_126; E3 ubiquitin-protein ligase RNF115/126 [EC:2.3.2.27]
c121978_g1_i1	K15699	RNF122; RING finger protein 122
c121978_g1_i1	K19041	RNF38_44; E3 ubiquitin-protein ligase RNF38/44 [EC:2.3.2.27]
c121988_g1_i1	K07904	RAB11A; Ras-related protein Rab-11A
c121988_g1_i1	K07905	RAB11B; Ras-related protein Rab-11B
c122040_g1_i1	K09592	EGLN, HPH; hypoxia-inducible factor prolyl hydroxylase [EC:1.14.11.29]
c122051_g1_i1	K01340	E3.4.21.59; tryptase [EC:3.4.21.59]
c122051_g1_i1	K09628	PRSS27; serine protease 27 [EC:3.4.21.-]
c122051_g1_i1	K09629	PRSS33; serine protease 33 [EC:3.4.21.-]
c122051_g1_i1	K09639	TMPRSS8; transmembrane protease serine 8 [EC:3.4.21.-]
c122051_g1_i1	K09640	TMPRSS9; transmembrane protease serine 9 [EC:3.4.21.-]
c122051_g1_i1	K18769	TMPRSS11G; transmembrane protease serine 11G [EC:3.4.21.-]
c122054_g1_i1	K03412	cheB; two-component system, chemotaxis family, protein-glutamate methylesterase/glutaminase [EC:3.1.1.61 3.5.1.44]
c122060_g1_i1	K07483	K07483; transposase
c122111_g1_i1	K01595	ppc; phosphoenolpyruvate carboxylase [EC:4.1.1.31]
c122118_g1_i1	K01817	trpF; phosphoribosylanthranilate isomerase [EC:5.3.1.24]
c122118_g1_i1	K06173	truA, PUS1; tRNA pseudouridine38-40 synthase [EC:5.4.99.12]
c122125_g1_i1	K00184	K00184; prokaryotic molybdopterin-containing oxidoreductase family, iron-sulfur binding subunit
c122125_g1_i1	K00371	narH, narY, nxrB; nitrate reductase / nitrite oxidoreductase, beta subunit [EC:1.7.5.1 1.7.99.-]
c122125_g1_i1	K07307	dmsB; anaerobic dimethyl sulfoxide reductase subunit B
c122125_g1_i1	K07311	ynfG; Tat-targeted selenate reductase subunit YnfG
c122125_g1_i1	K08353	phsB; thiosulfate reductase electron transport protein
c122125_g1_i1	K08358	ttrB; tetrathionate reductase subunit B
c122125_g1_i1	K16965	ddhB; dimethylsulfide dehydrogenase subunit beta
c122125_g1_i1	K17051	serB, clrB; selenate/chlorate reductase subunit beta [EC:1.97.1.9 1.97.1.1]
c122143_g2_i1	K06224	HH; hedgehog
c122143_g2_i1	K11990	DHH; desert hedgehog
c122144_g2_i1	K10215	ethA; monooxygenase [EC:1.14.13.-]
c122144_g2_i1	K11816	YUCCA; indole-3-pyruvate monooxygenase [EC:1.14.13.168]
c122144_g2_i1	K18229	PAMO; phenylacetone monooxygenase [EC:1.14.13.92]
c122145_g1_i1	K00768	E2.4.2.21, cobU, cobT; nicotinate-nucleotide--dimethylbenzimidazole phosphoribosyltransferase [EC:2.4.2.21]
c122161_g2_i1	K00059	fabG, OAR1; 3-oxoacyl-[acyl-carrier protein] reductase [EC:1.1.1.100]
c122161_g2_i1	K00208	fabI; enoyl-[acyl-carrier protein] reductase I [EC:1.3.1.9 1.3.1.10]
c122161_g2_i1	K00540	fqr; F420H(2)-dependent quinone reductase [EC:1.1.98.-]
c122178_g1_i1	K10747	LIG1; DNA ligase 1 [EC:6.5.1.1 6.5.1.6 6.5.1.7]
c122178_g2_i1	K10747	LIG1; DNA ligase 1 [EC:6.5.1.1 6.5.1.6 6.5.1.7]
c122189_g1_i1	K01113	phoD; alkaline phosphatase D [EC:3.1.3.1]
c122220_g1_i1	K02232	cobQ, cbiP; adenosylcobyric acid synthase [EC:6.3.5.10]
c122261_g1_i1	K01754	E4.3.1.19, ilvA, tdcB; threonine dehydratase [EC:4.3.1.19]
c122303_g1_i1	K03924	moxR; MoxR-like ATPase [EC:3.6.3.-]
c122306_g1_i1	K01243	mtnN, mtn, pfs; adenosylhomocysteine nucleosidase [EC:3.2.2.9]
c122315_g1_i1	K01791	wecB; UDP-N-acetylglucosamine 2-epimerase (non-hydrolysing) [EC:5.1.3.14]
c122315_g1_i1	K13019	wbpI, wlbD; UDP-GlcNAc3NAcA epimerase [EC:5.1.3.23]
c122316_g1_i1	K09420	MYB, C-MYB; transcriptional activator Myb
c122316_g1_i1	K09421	MYBL1, A-MYB; myb-related protein A
c122316_g1_i1	K09422	MYBP; transcription factor MYB, plant
c122335_g1_i1	K17686	copA, ctpA, ATP7; P-type Cu+ transporter [EC:7.2.2.8]
c122401_g1_i1	K09771	TC.SMR3; small multidrug resistance family-3 protein
c122406_g1_i1	K02768	PTS-Fru-EIIA, fruB; PTS system, fructose-specific IIA component [EC:2.7.1.202]
c122406_g1_i1	K02769	PTS-Fru-EIIB, fruA; PTS system, fructose-specific IIB component [EC:2.7.1.202]
c122406_g1_i1	K02770	PTS-Fru-EIIC, fruA; PTS system, fructose-specific IIC component
c122406_g1_i1	K11203	PTS-Fru2-EIIC; PTS system, fructose-specific IIC-like component
c122446_g1_i1	K04043	dnaK, HSPA9; molecular chaperone DnaK
c122479_g1_i1	K01069	gloB, gloC, HAGH; hydroxyacylglutathione hydrolase [EC:3.1.2.6]
c122481_g1_i1	K07232	CHAC, chaC; glutathione-specific gamma-glutamylcyclotransferase [EC:4.3.2.7]
c122481_g1_i2	K07232	CHAC, chaC; glutathione-specific gamma-glutamylcyclotransferase [EC:4.3.2.7]
c122488_g1_i1	K01866	YARS, tyrS; tyrosyl-tRNA synthetase [EC:6.1.1.1]
c122497_g1_i1	K01620	ltaE; threonine aldolase [EC:4.1.2.48]
c122504_g1_i1	K01893	NARS, asnS; asparaginyl-tRNA synthetase [EC:6.1.1.22]
c122524_g1_i1	K07146	K07146; UPF0176 protein
c122542_g1_i1	K00548	metH, MTR; 5-methyltetrahydrofolate--homocysteine methyltransferase [EC:2.1.1.13]
c122554_g1_i1	K00845	glk; glucokinase [EC:2.7.1.2]
c122554_g1_i1	K01057	PGLS, pgl, devB; 6-phosphogluconolactonase [EC:3.1.1.31]
c122554_g1_i1	K13937	H6PD; hexose-6-phosphate dehydrogenase [EC:1.1.1.47 3.1.1.31]
c122554_g2_i1	K00845	glk; glucokinase [EC:2.7.1.2]
c122576_g1_i1	K01885	EARS, gltX; glutamyl-tRNA synthetase [EC:6.1.1.17]
c122596_g1_i1	K01922	PPCS, COAB; phosphopantothenate---cysteine ligase (ATP) [EC:6.3.2.51]
c122596_g1_i1	K10735	GINS4, SLD5; GINS complex subunit 4
c122596_g1_i2	K01922	PPCS, COAB; phosphopantothenate---cysteine ligase (ATP) [EC:6.3.2.51]
c122596_g1_i2	K10735	GINS4, SLD5; GINS complex subunit 4
c122597_g1_i1	K07714	atoC; two-component system, NtrC family, response regulator AtoC
c122597_g1_i1	K10912	luxO; two-component system, repressor protein LuxO
c122597_g1_i1	K12266	norR; anaerobic nitric oxide reductase transcription regulator
c122601_g2_i1	K03711	fur, zur, furB; Fur family transcriptional regulator, ferric uptake regulator
c122637_g1_i1	K00850	pfkA, PFK; 6-phosphofructokinase 1 [EC:2.7.1.11]
c122655_g1_i1	K00626	E2.3.1.9, atoB; acetyl-CoA C-acetyltransferase [EC:2.3.1.9]
c122659_g1_i1	K02990	RP-S6, MRPS6, rpsF; small subunit ribosomal protein S6
c122688_g1_i1	K07659	ompR; two-component system, OmpR family, phosphate regulon response regulator OmpR
c122688_g1_i1	K07664	baeR, smeR; two-component system, OmpR family, response regulator BaeR
c122688_g1_i1	K07772	torR; two-component system, OmpR family, torCAD operon response regulator TorR
c122688_g1_i1	K07773	arcA; two-component system, OmpR family, aerobic respiration control protein ArcA
c122688_g1_i1	K07775	resD; two-component system, OmpR family, response regulator ResD
c122688_g1_i1	K18349	vanRC, vanRE, vanRG; two-component system, OmpR family, response regulator VanR
c122709_g1_i1	K01055	pcaD; 3-oxoadipate enol-lactonase [EC:3.1.1.24]
c122709_g1_i1	K09023	rutD; aminoacrylate hydrolase [EC:3.5.1.-]
c122710_g1_i1	K00799	GST, gst; glutathione S-transferase [EC:2.5.1.18]
c122710_g1_i1	K11209	yghU, yfcG; GSH-dependent disulfide-bond oxidoreductase [EC:1.8.4.-]
c122721_g1_i1	K01557	FAHD1; acylpyruvate hydrolase [EC:3.7.1.5]
c122748_g1_i1	K10219	ligC; 2-hydroxy-4-carboxymuconate semialdehyde hemiacetal dehydrogenase [EC:1.1.1.312]
c122752_g1_i1	K01525	apaH; bis(5'-nucleosyl)-tetraphosphatase (symmetrical) [EC:3.6.1.41]
c122777_g1_i1	K00600	glyA, SHMT; glycine hydroxymethyltransferase [EC:2.1.2.1]
c122792_g2_i1	K00382	DLD, lpd, pdhD; dihydrolipoamide dehydrogenase [EC:1.8.1.4]
c122819_g1_i1	K03499	trkA, ktrA; trk system potassium uptake protein
c122826_g1_i1	K02535	lpxC; UDP-3-O-[3-hydroxymyristoyl] N-acetylglucosamine deacetylase [EC:3.5.1.108]
c122826_g1_i1	K16363	lpxC-fabZ; UDP-3-O-[3-hydroxymyristoyl] N-acetylglucosamine deacetylase / 3-hydroxyacyl-[acyl-carrier-protein] dehydratase [EC:3.5.1.108 4.2.1.59]
c122896_g1_i1	K00705	malQ; 4-alpha-glucanotransferase [EC:2.4.1.25]
c122896_g2_i1	K00705	malQ; 4-alpha-glucanotransferase [EC:2.4.1.25]
c122905_g1_i1	K03686	dnaJ; molecular chaperone DnaJ
c122905_g1_i1	K09507	DNAJB1; DnaJ homolog subfamily B member 1
c122931_g1_i1	K00101	lldD; L-lactate dehydrogenase (cytochrome) [EC:1.1.2.3]
c122931_g1_i1	K11517	HAO; (S)-2-hydroxy-acid oxidase [EC:1.1.3.15]
c122946_g1_i1	K09228	KRAB; KRAB domain-containing zinc finger protein
c122946_g1_i1	K11447	UTX, UTY; histone demethylase [EC:1.14.11.-]
c122946_g1_i1	K12756	MYL10; myosin regulatory light chain 10
c122954_g1_i1	K01297	ldcA; muramoyltetrapeptide carboxypeptidase [EC:3.4.17.13]
c122958_g1_i1	K01620	ltaE; threonine aldolase [EC:4.1.2.48]
c122983_g1_i1	K00940	ndk, NME; nucleoside-diphosphate kinase [EC:2.7.4.6]
c123047_g1_i1	K08998	K08998; uncharacterized protein
c123081_g1_i1	K07152	SCO1_2; protein SCO1/2
c123092_g1_i1	K02716	psbO; photosystem II oxygen-evolving enhancer protein 1
c123096_g1_i1	K03742	pncC; nicotinamide-nucleotide amidase [EC:3.5.1.42]
c123122_g1_i1	K07119	PTGR3, ZADH2; prostaglandin reductase 3 [EC:1.3.1.48]
c123122_g1_i1	K08070	E1.3.1.74; 2-alkenal reductase [EC:1.3.1.74]
c123122_g1_i1	K13948	PTGR1, LTB4DH; prostaglandin reductase 1 [EC:1.3.1.74 1.3.1.48]
c123122_g1_i1	K13949	PTGR2, ZADH1; prostaglandin reductase 2 [EC:1.3.1.48]
c123122_g1_i1	K15092	E1.3.1.81; (+)-pulegone reductase [EC:1.3.1.81]
c123124_g1_i1	K01897	ACSL, fadD; long-chain acyl-CoA synthetase [EC:6.2.1.3]
c123144_g1_i1	K12708	novR, cloR; 4-hydroxy-3-prenylphenylpyruvate oxygenase / 4-hydroxy-3-prenylbenzoate synthase [EC:1.13.11.83 1.13.12.23]
c123224_g1_i1	K03695	clpB; ATP-dependent Clp protease ATP-binding subunit ClpB
c123224_g1_i1	K03696	clpC; ATP-dependent Clp protease ATP-binding subunit ClpC
c123288_g1_i1	K11827	AP2S1; AP-2 complex subunit sigma-1
c123288_g1_i1	K12399	AP3S; AP-3 complex subunit sigma
c123288_g1_i1	K12403	AP4S1; AP-4 complex subunit sigma-1
c123294_g1_i1	K01207	nagZ; beta-N-acetylhexosaminidase [EC:3.2.1.52]
c123295_g1_i1	K01942	HLCS; biotin---protein ligase [EC:6.3.4.9 6.3.4.10 6.3.4.11 6.3.4.15]
c123301_g1_i1	K04462	MECOM, EVI1; ecotropic virus integration site 1 protein
c123301_g1_i1	K09223	GFI1; growth factor independent 1
c123301_g1_i1	K10519	ZBTB48, HKR3; zinc finger and BTB domain-containing protein 48
c123301_g1_i2	K04462	MECOM, EVI1; ecotropic virus integration site 1 protein
c123301_g1_i2	K09223	GFI1; growth factor independent 1
c123301_g1_i2	K09228	KRAB; KRAB domain-containing zinc finger protein
c123301_g1_i2	K10500	ZBTB17, MIZ1; zinc finger and BTB domain-containing protein 17
c123301_g1_i2	K10519	ZBTB48, HKR3; zinc finger and BTB domain-containing protein 48
c123321_g1_i1	K00982	glnE; [glutamine synthetase] adenylyltransferase / [glutamine synthetase]-adenylyl-L-tyrosine phosphorylase [EC:2.7.7.42 2.7.7.89]
c123332_g1_i1	K01733	thrC; threonine synthase [EC:4.2.3.1]
c123338_g1_i1	K00101	lldD; L-lactate dehydrogenase (cytochrome) [EC:1.1.2.3]
c123339_g1_i1	K02416	fliM; flagellar motor switch protein FliM
c123374_g1_i1	K07374	TUBA; tubulin alpha
c123384_g1_i1	K09214	GL; glass
c123384_g1_i1	K09228	KRAB; KRAB domain-containing zinc finger protein
c123417_g2_i1	K02015	ABC.FEV.P; iron complex transport system permease protein
c123417_g2_i1	K06073	btuC; vitamin B12 transport system permease protein
c123459_g1_i1	K03011	RPB3, POLR2C; DNA-directed RNA polymerase II subunit RPB3
c123459_g1_i1	K03027	RPC40, POLR1C; DNA-directed RNA polymerases I and III subunit RPAC1
c123459_g1_i1	K03047	rpoD; DNA-directed RNA polymerase subunit D [EC:2.7.7.6]
c123461_g1_i1	K00370	narG, narZ, nxrA; nitrate reductase / nitrite oxidoreductase, alpha subunit [EC:1.7.5.1 1.7.99.-]
c123468_g1_i1	K09228	KRAB; KRAB domain-containing zinc finger protein
c123468_g1_i1	K12458	ZNF274; zinc finger protein 274
c123470_g1_i1	K03231	EEF1A; elongation factor 1-alpha
c123508_g1_i1	K10207	HSD17B3; testosterone 17beta-dehydrogenase (NADP+) [EC:1.1.1.64]
c123508_g1_i1	K10251	HSD17B12, KAR, IFA38; 17beta-estradiol 17-dehydrogenase / very-long-chain 3-oxoacyl-CoA reductase [EC:1.1.1.62 1.1.1.330]
c123512_g1_i1	K05933	E1.14.17.4; aminocyclopropanecarboxylate oxidase [EC:1.14.17.4]
c123513_g1_i1	K00147	proA; glutamate-5-semialdehyde dehydrogenase [EC:1.2.1.41]
c123530_g1_i1	K03787	surE; 5'-nucleotidase [EC:3.1.3.5]
c123539_g1_i1	K01251	E3.3.1.1, ahcY; adenosylhomocysteinase [EC:3.3.1.1]
c123550_g1_i1	K03076	secY; preprotein translocase subunit SecY
c123550_g2_i1	K02919	RP-L36, MRPL36, rpmJ; large subunit ribosomal protein L36
c123550_g2_i1	K02952	RP-S13, rpsM; small subunit ribosomal protein S13
c123568_g1_i1	K15738	uup; ABC transport system ATP-binding/permease protein
c123576_g1_i1	K09228	KRAB; KRAB domain-containing zinc finger protein
c123581_g1_i1	K00800	aroA; 3-phosphoshikimate 1-carboxyvinyltransferase [EC:2.5.1.19]
c123605_g1_i1	K03092	rpoN; RNA polymerase sigma-54 factor
c123630_g1_i1	K01613	psd, PISD; phosphatidylserine decarboxylase [EC:4.1.1.65]
c123643_g1_i1	K03072	secD; preprotein translocase subunit SecD
c123657_g2_i1	K11175	purN; phosphoribosylglycinamide formyltransferase 1 [EC:2.1.2.2]
c123660_g1_i1	K02962	RP-S17e, RPS17; small subunit ribosomal protein S17e
c123683_g1_i1	K10441	rbsA; ribose transport system ATP-binding protein [EC:3.6.3.17]
c123686_g1_i1	K00823	puuE; 4-aminobutyrate aminotransferase [EC:2.6.1.19]
c123686_g1_i1	K07250	gabT; 4-aminobutyrate aminotransferase / (S)-3-amino-2-methylpropionate transaminase / 5-aminovalerate transaminase [EC:2.6.1.19 2.6.1.22 2.6.1.48]
c123686_g1_i1	K14268	davT, gabT; 5-aminovalerate/4-aminobutyrate aminotransferase [EC:2.6.1.48 2.6.1.19]
c123736_g1_i1	K02909	RP-L31, rpmE; large subunit ribosomal protein L31
c123762_g1_i1	K15889	PCME; prenylcysteine alpha-carboxyl methylesterase [EC:3.1.1.-]
c123763_g1_i1	K03559	exbD; biopolymer transport protein ExbD
c123772_g1_i1	K02066	mlaE, linK; phospholipid/cholesterol/gamma-HCH transport system permease protein
c123776_g1_i1	K03271	gmhA, lpcA; D-sedoheptulose 7-phosphate isomerase [EC:5.3.1.28]
c123782_g2_i1	K11996	MOCS3, UBA4; adenylyltransferase and sulfurtransferase [EC:2.7.7.80 2.8.1.11]
c123817_g1_i1	K11279	NAP1L1, NRP; nucleosome assembly protein 1-like 1
c123817_g1_i1	K11282	NAP1L4, NAP2; nucleosome assembly protein 1-like 4
c123817_g1_i2	K11279	NAP1L1, NRP; nucleosome assembly protein 1-like 1
c123817_g1_i2	K11282	NAP1L4, NAP2; nucleosome assembly protein 1-like 4
c123825_g1_i1	K02403	flhD; flagellar transcriptional activator FlhD
c123865_g1_i1	K00001	E1.1.1.1, adh; alcohol dehydrogenase [EC:1.1.1.1]
c123873_g1_i1	K13243	dos; c-di-GMP-specific phosphodiesterase [EC:3.1.4.52]
c123925_g1_i1	K07033	K07033; uncharacterized protein
c123925_g1_i1	K09014	sufB; Fe-S cluster assembly protein SufB
c123926_g1_i1	K00800	aroA; 3-phosphoshikimate 1-carboxyvinyltransferase [EC:2.5.1.19]
c123945_g1_i1	K04043	dnaK, HSPA9; molecular chaperone DnaK
c124001_g1_i1	K02835	prfA, MTRF1, MRF1; peptide chain release factor 1
c124017_g1_i1	K02355	fusA, GFM, EFG; elongation factor G
c124023_g2_i1	K01693	hisB; imidazoleglycerol-phosphate dehydratase [EC:4.2.1.19]
c124028_g1_i1	K17686	copA, ctpA, ATP7; P-type Cu+ transporter [EC:7.2.2.8]
c124044_g1_i1	K11690	dctM; C4-dicarboxylate transporter, DctM subunit
c124063_g1_i1	K13788	pta; phosphate acetyltransferase [EC:2.3.1.8]
c124076_g1_i1	K16090	fiu; catecholate siderophore receptor
c124087_g1_i1	K01883	CARS, cysS; cysteinyl-tRNA synthetase [EC:6.1.1.16]
c124091_g1_i1	K15555	ssuB; sulfonate transport system ATP-binding protein [EC:3.6.3.-]
c124095_g1_i1	K03566	gcvA; LysR family transcriptional regulator, glycine cleavage system transcriptional activator
c124095_g1_i1	K13636	dsdC; LysR family transcriptional regulator, D-serine deaminase activator
c124095_g1_i1	K17850	ampR; LysR family transcriptional regulator, regulator of gene expression of beta-lactamase
c124123_g1_i1	K01595	ppc; phosphoenolpyruvate carboxylase [EC:4.1.1.31]
c124127_g1_i1	K00285	dadA; D-amino-acid dehydrogenase [EC:1.4.5.1]
c124155_g1_i1	K01067	E3.1.2.1, ACH1; acetyl-CoA hydrolase [EC:3.1.2.1]
c124155_g1_i1	K18118	aarC, cat1; succinyl-CoA:acetate CoA-transferase [EC:2.8.3.18]
c124156_g2_i1	K02965	RP-S19, rpsS; small subunit ribosomal protein S19
c124172_g1_i1	K01714	dapA; 4-hydroxy-tetrahydrodipicolinate synthase [EC:4.3.3.7]
c124172_g2_i1	K01714	dapA; 4-hydroxy-tetrahydrodipicolinate synthase [EC:4.3.3.7]
c124180_g1_i1	K01845	hemL; glutamate-1-semialdehyde 2,1-aminomutase [EC:5.4.3.8]
c124181_g1_i1	K06877	K06877; DEAD/DEAH box helicase domain-containing protein
c124188_g1_i1	K01739	metB; cystathionine gamma-synthase [EC:2.5.1.48]
c124188_g1_i1	K01758	CTH; cystathionine gamma-lyase [EC:4.4.1.1]
c124188_g1_i1	K01760	metC; cysteine-S-conjugate beta-lyase [EC:4.4.1.13]
c124188_g1_i1	K10764	metZ; O-succinylhomoserine sulfhydrylase [EC:2.5.1.-]
c124188_g1_i1	K17217	mccB; cystathionine gamma-lyase / homocysteine desulfhydrase [EC:4.4.1.1 4.4.1.2]
c124235_g1_i1	K03695	clpB; ATP-dependent Clp protease ATP-binding subunit ClpB
c124235_g1_i1	K03696	clpC; ATP-dependent Clp protease ATP-binding subunit ClpC
c124285_g1_i1	K02896	RP-L24e, RPL24; large subunit ribosomal protein L24e
c124287_g1_i1	K00374	narI, narV; nitrate reductase gamma subunit [EC:1.7.5.1 1.7.99.-]
c124293_g1_i1	K11593	ELF2C, AGO; eukaryotic translation initiation factor 2C
c124308_g1_i1	K14962	WDR82, SWD2, CPS35; COMPASS component SWD2
c124308_g1_i1	K14963	WDR5, SWD3, CPS30; COMPASS component SWD3
c124312_g1_i1	K15280	SLC35C2; solute carrier family 35, member C2
c124312_g1_i2	K15280	SLC35C2; solute carrier family 35, member C2
c124338_g1_i1	K05869	CAMK4; calcium/calmodulin-dependent protein kinase IV [EC:2.7.11.17]
c124338_g1_i1	K08794	CAMK1; calcium/calmodulin-dependent protein kinase I [EC:2.7.11.17]
c124338_g1_i1	K08808	PSKH; protein serine kinase H [EC:2.7.11.1]
c124338_g1_i1	K08813	STK33; serine/threonine kinase 33 [EC:2.7.11.1]
c124338_g1_i1	K13412	CPK; calcium-dependent protein kinase [EC:2.7.11.1]
c124338_g1_i1	K17530	DCLK3; doublecortin-like kinase 3 [EC:2.7.11.1]
c124340_g1_i1	K02886	RP-L2, MRPL2, rplB; large subunit ribosomal protein L2
c124348_g1_i1	K05356	SPS, sds; all-trans-nonaprenyl-diphosphate synthase [EC:2.5.1.84 2.5.1.85]
c124361_g1_i1	K03686	dnaJ; molecular chaperone DnaJ
c124366_g1_i1	K03797	E3.4.21.102, prc, ctpA; carboxyl-terminal processing protease [EC:3.4.21.102]
c124369_g1_i1	K01103	PFKFB3; 6-phosphofructo-2-kinase / fructose-2,6-biphosphatase 3 [EC:2.7.1.105 3.1.3.46]
c124369_g1_i1	K19028	PFKFB1; 6-phosphofructo-2-kinase / fructose-2,6-biphosphatase 1 [EC:2.7.1.105 3.1.3.46]
c124369_g1_i1	K19029	PFKFB2; 6-phosphofructo-2-kinase / fructose-2,6-biphosphatase 2 [EC:2.7.1.105 3.1.3.46]
c124369_g1_i1	K19030	PFKFB4; 6-phosphofructo-2-kinase / fructose-2,6-biphosphatase 4 [EC:2.7.1.105 3.1.3.46]
c124371_g1_i1	K01940	argG, ASS1; argininosuccinate synthase [EC:6.3.4.5]
c124375_g1_i1	K14404	CPSF4, YTH1; cleavage and polyadenylation specificity factor subunit 4
c124380_g1_i1	K02170	bioH; pimeloyl-[acyl-carrier protein] methyl ester esterase [EC:3.1.1.85]
c124380_g1_i1	K09023	rutD; aminoacrylate hydrolase [EC:3.5.1.-]
c124386_g1_i1	K08191	exuT; MFS transporter, ACS family, hexuronate transporter
c124390_g1_i1	K10577	UBE2I, UBC9; ubiquitin-conjugating enzyme E2 I
c124390_g1_i2	K10577	UBE2I, UBC9; ubiquitin-conjugating enzyme E2 I
c124390_g1_i3	K10577	UBE2I, UBC9; ubiquitin-conjugating enzyme E2 I
c124390_g1_i4	K10577	UBE2I, UBC9; ubiquitin-conjugating enzyme E2 I
c124394_g1_i1	K12813	DHX16; pre-mRNA-splicing factor ATP-dependent RNA helicase DHX16 [EC:3.6.4.13]
c124394_g1_i1	K12815	DHX38, PRP16; pre-mRNA-splicing factor ATP-dependent RNA helicase DHX38/PRP16 [EC:3.6.4.13]
c124394_g1_i1	K12818	DHX8, PRP22; ATP-dependent RNA helicase DHX8/PRP22 [EC:3.6.4.13]
c124394_g1_i1	K12820	DHX15, PRP43; pre-mRNA-splicing factor ATP-dependent RNA helicase DHX15/PRP43 [EC:3.6.4.13]
c124394_g1_i1	K13117	DHX35; ATP-dependent RNA helicase DDX35 [EC:3.6.4.13]
c124394_g1_i1	K14781	DHR2; ATP-dependent RNA helicase DHR2 [EC:3.6.4.13]
c124394_g1_i1	K17820	DHX33; ATP-dependent RNA helicase DHX33 [EC:3.6.4.13]
c124403_g1_i1	K03628	rho; transcription termination factor Rho
c124406_g1_i1	K03294	TC.APA; basic amino acid/polyamine antiporter, APA family
c124406_g1_i1	K13863	SLC7A1, ATRC1; solute carrier family 7 (cationic amino acid transporter), member 1
c124406_g1_i1	K13864	SLC7A2, ATRC2; solute carrier family 7 (cationic amino acid transporter), member 2
c124406_g1_i1	K13865	SLC7A3, ATRC3; solute carrier family 7 (cationic amino acid transporter), member 3
c124406_g1_i1	K13871	SLC7A14; solute carrier family 7 (cationic amino acid transporter), member 14
c124430_g1_i1	K02617	paaY; phenylacetic acid degradation protein
c124430_g1_i1	K08279	caiE; carnitine operon protein CaiE
c124434_g1_i1	K01990	ABC-2.A; ABC-2 type transport system ATP-binding protein
c124434_g1_i1	K01995	livG; branched-chain amino acid transport system ATP-binding protein
c124434_g1_i1	K02010	afuC, fbpC; iron(III) transport system ATP-binding protein [EC:7.2.2.7]
c124434_g1_i1	K06861	lptB; lipopolysaccharide export system ATP-binding protein [EC:3.6.3.-]
c124434_g1_i1	K10441	rbsA; ribose transport system ATP-binding protein [EC:3.6.3.17]
c124434_g1_i1	K11072	potA; spermidine/putrescine transport system ATP-binding protein [EC:7.6.2.11]
c124465_g1_i1	K04555	UBE2G2, UBC7; ubiquitin-conjugating enzyme E2 G2 [EC:2.3.2.23]
c124465_g1_i1	K10575	UBE2G1, UBC7; ubiquitin-conjugating enzyme E2 G1 [EC:2.3.2.23]
c124465_g1_i1	K13127	RNF113A, CWC24; RING finger protein 113A
c124465_g1_i2	K02207	UBE2R, UBC3, CDC34; ubiquitin-conjugating enzyme E2 R [EC:2.3.2.23]
c124465_g1_i2	K04555	UBE2G2, UBC7; ubiquitin-conjugating enzyme E2 G2 [EC:2.3.2.23]
c124465_g1_i2	K10575	UBE2G1, UBC7; ubiquitin-conjugating enzyme E2 G1 [EC:2.3.2.23]
c124465_g1_i2	K13127	RNF113A, CWC24; RING finger protein 113A
c124468_g1_i1	K03495	gidA, mnmG, MTO1; tRNA uridine 5-carboxymethylaminomethyl modification enzyme
c124480_g1_i1	K02256	COX1; cytochrome c oxidase subunit 1 [EC:1.9.3.1]
c124487_g1_i1	K00819	rocD, OAT; ornithine--oxo-acid transaminase [EC:2.6.1.13]
c124491_g1_i1	K00088	IMPDH, guaB; IMP dehydrogenase [EC:1.1.1.205]
c124492_g1_i1	K07287	bamC; outer membrane protein assembly factor BamC
c124506_g1_i1	K05927	hydA; quinone-reactive Ni/Fe-hydrogenase small subunit [EC:1.12.5.1]
c124506_g1_i1	K06282	hyaA, hybO; hydrogenase small subunit [EC:1.12.99.6]
c124515_g1_i1	K03043	rpoB; DNA-directed RNA polymerase subunit beta [EC:2.7.7.6]
c124515_g2_i1	K03043	rpoB; DNA-directed RNA polymerase subunit beta [EC:2.7.7.6]
c124525_g1_i1	K00681	ggt; gamma-glutamyltranspeptidase / glutathione hydrolase [EC:2.3.2.2 3.4.19.13]
c124535_g1_i1	K00088	IMPDH, guaB; IMP dehydrogenase [EC:1.1.1.205]
c124535_g1_i1	K04767	acuB; acetoin utilization protein AcuB
c124535_g1_i1	K05847	opuA; osmoprotectant transport system ATP-binding protein [EC:7.6.2.9]
c124535_g1_i1	K07744	K07744; transcriptional regulator
c124553_g1_i1	K01465	URA4, pyrC; dihydroorotase [EC:3.5.2.3]
c124553_g1_i1	K01466	allB; allantoinase [EC:3.5.2.5]
c124558_g1_i1	K11647	SMARCA2_4; SWI/SNF-related matrix-associated actin-dependent regulator of chromatin subfamily A member 2/4 [EC:3.6.4.-]
c124558_g1_i1	K11654	SMARCA5, SNF2H, ISWI; SWI/SNF-related matrix-associated actin-dependent regulator of chromatin subfamily A member 5 [EC:3.6.4.-]
c124558_g1_i1	K11727	SMARCA1, SNF2L; SWI/SNF-related matrix-associated actin-dependent regulator of chromatin subfamily A member 1 [EC:3.6.4.-]
c124558_g1_i1	K11786	STH1_SNF2; ATP-dependent helicase STH1/SNF2 [EC:3.6.4.-]
c124560_g1_i1	K03439	trmB, METTL1, TRM8; tRNA (guanine-N7-)-methyltransferase [EC:2.1.1.33]
c124564_g1_i1	K08269	ULK2, ATG1; serine/threonine-protein kinase ULK2 [EC:2.7.11.1]
c124564_g1_i1	K08798	MARK; MAP/microtubule affinity-regulating kinase [EC:2.7.11.1]
c124564_g1_i1	K11479	AURKB; aurora kinase B [EC:2.7.11.1]
c124564_g1_i1	K14498	SNRK2; serine/threonine-protein kinase SRK2 [EC:2.7.11.1]
c124567_g1_i1	K10099	FBXO2, NFB42; F-box protein 2
c124567_g1_i1	K10101	FBXO17, FBXO26; F-box protein 17
c124567_g1_i1	K10102	FBXO27; F-box protein 27
c124567_g1_i1	K10693	MYCBP2, PAM; E3 ubiquitin-protein ligase MYCBP2 [EC:2.3.2.27]
c124569_g1_i1	K01104	E3.1.3.48; protein-tyrosine phosphatase [EC:3.1.3.48]
c124569_g1_i1	K14394	ACP1; low molecular weight phosphotyrosine protein phosphatase [EC:3.1.3.2 3.1.3.48]
c124572_g1_i1	K06689	UBE2D, UBC4, UBC5; ubiquitin-conjugating enzyme E2 D [EC:2.3.2.23]
c124581_g1_i1	K09223	GFI1; growth factor independent 1
c124581_g1_i1	K09228	KRAB; KRAB domain-containing zinc finger protein
c124581_g1_i1	K09230	SCAN; SCAN domain-containing zinc finger protein
c124590_g1_i1	K01823	idi, IDI; isopentenyl-diphosphate Delta-isomerase [EC:5.3.3.2]
c124590_g1_i2	K01823	idi, IDI; isopentenyl-diphosphate Delta-isomerase [EC:5.3.3.2]
c124593_g1_i1	K09142	K09142; uncharacterized protein
c124593_g1_i2	K09142	K09142; uncharacterized protein
c124605_g1_i1	K01697	CBS; cystathionine beta-synthase [EC:4.2.1.22]
c124605_g1_i1	K01738	cysK; cysteine synthase [EC:2.5.1.47]
c124605_g1_i1	K12339	cysM; S-sulfo-L-cysteine synthase (O-acetyl-L-serine-dependent) [EC:2.5.1.144]
c124605_g1_i1	K13034	ATCYSC1; L-3-cyanoalanine synthase/ cysteine synthase [EC:2.5.1.47 4.4.1.9]
c124615_g1_i1	K05798	leuO; LysR family transcriptional regulator, transcriptional activator for leuABCD operon
c124620_g1_i1	K14816	REI1; pre-60S factor REI1
c124623_g1_i1	K13082	DFR; bifunctional dihydroflavonol 4-reductase/flavanone 4-reductase [EC:1.1.1.219 1.1.1.234]
c124623_g1_i1	K17741	GRE2; NADPH-dependent methylglyoxal reductase [EC:1.1.1.283]
c124624_g1_i1	K09420	MYB, C-MYB; transcriptional activator Myb
c124624_g1_i1	K09421	MYBL1, A-MYB; myb-related protein A
c124624_g1_i1	K09422	MYBP; transcription factor MYB, plant
c124637_g2_i1	K02933	RP-L6, MRPL6, rplF; large subunit ribosomal protein L6
c124638_g1_i1	K03686	dnaJ; molecular chaperone DnaJ
c124638_g1_i1	K09502	DNAJA1; DnaJ homolog subfamily A member 1
c124638_g1_i1	K09503	DNAJA2; DnaJ homolog subfamily A member 2
c124638_g1_i1	K09504	DNAJA3; DnaJ homolog subfamily A member 3
c124638_g1_i1	K09517	DNAJB11; DnaJ homolog subfamily B member 11
c124638_g1_i2	K03686	dnaJ; molecular chaperone DnaJ
c124638_g1_i2	K09502	DNAJA1; DnaJ homolog subfamily A member 1
c124638_g1_i2	K09503	DNAJA2; DnaJ homolog subfamily A member 2
c124638_g1_i2	K09504	DNAJA3; DnaJ homolog subfamily A member 3
c124638_g1_i2	K09517	DNAJB11; DnaJ homolog subfamily B member 11
c124640_g1_i1	K01875	SARS, serS; seryl-tRNA synthetase [EC:6.1.1.11]
c124643_g1_i1	K07178	RIOK1; RIO kinase 1 [EC:2.7.11.1]
c124643_g1_i1	K08872	RIOK3, SUDD; RIO kinase 3 [EC:2.7.11.1]
c124643_g1_i1	K18532	AK6, FAP7; adenylate kinase [EC:2.7.4.3]
c124649_g1_i1	K01919	gshA; glutamate--cysteine ligase [EC:6.3.2.2]
c124649_g1_i1	K03802	cphA; cyanophycin synthetase [EC:6.3.2.29 6.3.2.30]
c124650_g1_i1	K00771	XYLT; protein xylosyltransferase [EC:2.4.2.26]
c124650_g1_i1	K09662	GCNT3; N-acetylglucosaminyltransferase 3, mucin type [EC:2.4.1.-]
c124650_g1_i1	K09663	GCNT4; beta-1,6-N-acetylglucosaminyltransferase 4 [EC:2.4.1.-]
c124651_g1_i1	K18441	CYTH; cytohesin
c124651_g1_i1	K18442	ARFGEF, BIG; brefeldin A-inhibited guanine nucleotide-exchange protein
c124651_g1_i1	K18443	GBF1; golgi-specific brefeldin A-resistance guanine nucleotide exchange factor 1
c124651_g1_i2	K18441	CYTH; cytohesin
c124651_g1_i2	K18442	ARFGEF, BIG; brefeldin A-inhibited guanine nucleotide-exchange protein
c124651_g1_i2	K18443	GBF1; golgi-specific brefeldin A-resistance guanine nucleotide exchange factor 1
c124651_g1_i3	K18441	CYTH; cytohesin
c124651_g1_i3	K18442	ARFGEF, BIG; brefeldin A-inhibited guanine nucleotide-exchange protein
c124651_g1_i3	K18443	GBF1; golgi-specific brefeldin A-resistance guanine nucleotide exchange factor 1
c124657_g1_i1	K00855	PRK, prkB; phosphoribulokinase [EC:2.7.1.19]
c124657_g1_i1	K00876	udk, UCK; uridine kinase [EC:2.7.1.48]
c124666_g1_i1	K12733	PPIL1; peptidyl-prolyl cis-trans isomerase-like 1 [EC:5.2.1.8]
c124666_g1_i1	K12734	PPIL3; peptidyl-prolyl cis-trans isomerase-like 3 [EC:5.2.1.8]
c124666_g1_i1	K12735	PPIL4; peptidyl-prolyl cis-trans isomerase-like 4 [EC:5.2.1.8]
c124670_g1_i1	K01802	E5.2.1.8; peptidylprolyl isomerase [EC:5.2.1.8]
c124670_g1_i1	K09568	FKBP1; FK506-binding protein 1 [EC:5.2.1.8]
c124670_g1_i1	K09569	FKBP2; FK506-binding protein 2 [EC:5.2.1.8]
c124670_g1_i2	K09569	FKBP2; FK506-binding protein 2 [EC:5.2.1.8]
c124674_g1_i1	K02604	ORC2; origin recognition complex subunit 2
c124675_g1_i1	K06689	UBE2D, UBC4, UBC5; ubiquitin-conjugating enzyme E2 D [EC:2.3.2.23]
c124675_g1_i1	K10580	UBE2N, BLU, UBC13; ubiquitin-conjugating enzyme E2 N [EC:2.3.2.23]
c124686_g1_i1	K06672	SCC2, NIPBL; cohesin loading factor subunit SCC2
c124686_g1_i2	K06672	SCC2, NIPBL; cohesin loading factor subunit SCC2
c124699_g1_i1	K10878	SPO11; meiotic recombination protein SPO11
c124714_g1_i1	K01923	purC; phosphoribosylaminoimidazole-succinocarboxamide synthase [EC:6.3.2.6]
c124725_g1_i1	K06195	apaG; ApaG protein
c124733_g1_i1	K00090	ghrB; glyoxylate/hydroxypyruvate/2-ketogluconate reductase [EC:1.1.1.79 1.1.1.81 1.1.1.215]
c124736_g1_i1	K01312	PRSS1_2_3; trypsin [EC:3.4.21.4]
c124736_g1_i1	K09463	KLK13; kallikrein 13 [EC:3.4.21.119]
c124736_g1_i1	K09628	PRSS27; serine protease 27 [EC:3.4.21.-]
c124736_g1_i1	K09632	CTRL; chymotrypsin-like protease [EC:3.4.21.-]
c124738_g1_i1	K08483	PTS-EI.PTSI, ptsI; phosphotransferase system, enzyme I, PtsI [EC:2.7.3.9]
c124739_g2_i1	K16285	XERICO; RING/U-box domain-containing protein [EC:2.3.2.27]
c124741_g1_i1	K00648	fabH; 3-oxoacyl-[acyl-carrier-protein] synthase III [EC:2.3.1.180]
c124760_g1_i1	K03712	marR; MarR family transcriptional regulator, multiple antibiotic resistance protein MarR
c124762_g1_i1	K03288	citA, tcuC; MFS transporter, MHS family, citrate/tricarballylate:H+ symporter
c124762_g2_i1	K03762	proP; MFS transporter, MHS family, proline/betaine transporter
c124763_g1_i1	K07192	FLOT; flotillin
c124763_g1_i2	K07192	FLOT; flotillin
c124763_g1_i3	K07192	FLOT; flotillin
c124769_g1_i1	K02991	RP-S6e, RPS6; small subunit ribosomal protein S6e
c124771_g1_i1	K00477	PHYH; phytanoyl-CoA hydroxylase [EC:1.14.11.18]
c124772_g1_i1	K15725	czcC; outer membrane protein, cobalt-zinc-cadmium efflux system
c124775_g1_i1	K14808	DDX54, DBP10; ATP-dependent RNA helicase DDX54/DBP10 [EC:3.6.4.13]
c124784_g1_i1	K01496	hisI; phosphoribosyl-AMP cyclohydrolase [EC:3.5.4.19]
c124804_g1_i1	K00877	THI20; hydroxymethylpyrimidine/phosphomethylpyrimidine kinase / thiaminase [EC:2.7.1.49 2.7.4.7 3.5.99.2]
c124804_g1_i1	K03707	tenA; thiaminase (transcriptional activator TenA) [EC:3.5.99.2]
c124806_g1_i1	K06989	nadX, ASPDH; aspartate dehydrogenase [EC:1.4.1.21]
c124809_g1_i1	K02180	BUB3; cell cycle arrest protein BUB3
c124809_g1_i1	K14298	RAE1, GLE2; mRNA export factor
c124842_g1_i1	K06224	HH; hedgehog
c124842_g1_i1	K11990	DHH; desert hedgehog
c124865_g1_i1	K15378	SLC45A1_2_4; solute carrier family 45, member 1/2/4
c124865_g1_i1	K15379	SLC45A3; solute carrier family 45, member 3
c124921_g1_i1	K02109	ATPF0B, atpF; F-type H+-transporting ATPase subunit b
c124921_g1_i2	K02109	ATPF0B, atpF; F-type H+-transporting ATPase subunit b
c124931_g1_i1	K03555	mutS; DNA mismatch repair protein MutS
c124934_g2_i1	K19221	cobA, btuR; cob(I)alamin adenosyltransferase [EC:2.5.1.17]
c124936_g1_i1	K00818	E2.6.1.11, argD; acetylornithine aminotransferase [EC:2.6.1.11]
c124936_g1_i1	K00819	rocD, OAT; ornithine--oxo-acid transaminase [EC:2.6.1.13]
c124936_g1_i1	K00821	argD; acetylornithine/N-succinyldiaminopimelate aminotransferase [EC:2.6.1.11 2.6.1.17]
c124958_g1_i1	K00363	nirD; nitrite reductase (NADH) small subunit [EC:1.7.1.15]
c124979_g1_i1	K01187	malZ; alpha-glucosidase [EC:3.2.1.20]
c124979_g1_i1	K05546	GANAB; mannosyl-oligosaccharide alpha-1,3-glucosidase [EC:3.2.1.207]
c124979_g1_i1	K12317	GANC; neutral alpha-glucosidase C [EC:3.2.1.20]
c124979_g1_i1	K18820	agd31B; oligosaccharide 4-alpha-D-glucosyltransferase [EC:2.4.1.161]
c124982_g1_i1	K11600	RRP41, EXOSC4, SKI6; exosome complex component RRP41
c124982_g1_i1	K12587	MTR3, EXOSC6; exosome complex component MTR3
c124983_g1_i1	K07796	cusC, silC; outer membrane protein, Cu(I)/Ag(I) efflux system
c124983_g1_i1	K08721	oprJ; outer membrane protein, multidrug efflux system
c124983_g1_i1	K18139	oprM, emhC, ttgC, cusC, adeK, smeF, mtrE, cmeC, gesC; outer membrane protein, multidrug efflux system
c124995_g1_i1	K05541	dusC; tRNA-dihydrouridine synthase C [EC:1.-.-.-]
c125009_g1_i1	K06915	K06915; uncharacterized protein
c125009_g2_i1	K06915	K06915; uncharacterized protein
c125029_g1_i1	K07659	ompR; two-component system, OmpR family, phosphate regulon response regulator OmpR
c125029_g1_i1	K13584	ctrA; two-component system, cell cycle response regulator CtrA
c125029_g1_i1	K19610	pfeR, pirR; two-component system, OmpR family, response regulator PfeR
c12502_g1_i1	K07084	yuiF; putative amino acid transporter
c125040_g1_i1	K02453	gspD; general secretion pathway protein D
c125040_g1_i1	K02507	hofQ; protein transport protein HofQ
c125040_g1_i1	K02666	pilQ; type IV pilus assembly protein PilQ
c125045_g2_i1	K07481	K07481; transposase, IS5 family
c125057_g1_i1	K01451	hipO; hippurate hydrolase [EC:3.5.1.32]
c125057_g1_i1	K13048	CPS; carboxypeptidase Ss1 [EC:3.4.17.-]
c125057_g1_i1	K14664	ILR1; IAA-amino acid hydrolase [EC:3.5.1.-]
c125091_g1_i1	K14058	ttcA; tRNA 2-thiocytidine biosynthesis protein TtcA
c125096_g1_i1	K02519	infB, MTIF2; translation initiation factor IF-2
c125096_g2_i1	K02519	infB, MTIF2; translation initiation factor IF-2
c125098_g1_i1	K01531	mgtA, mgtB; P-type Mg2+ transporter [EC:7.2.2.14]
c125098_g1_i1	K01537	ATP2C; P-type Ca2+ transporter type 2C [EC:7.2.2.10]
c125098_g1_i1	K01539	ATP1A; sodium/potassium-transporting ATPase subunit alpha [EC:7.2.2.13]
c125098_g1_i1	K01544	ATP12A; non-gastric H+/K+-exchanging ATPase [EC:7.2.2.19]
c125098_g1_i1	K12953	ctpF; cation-transporting P-type ATPase F [EC:7.2.2.-]
c125107_g2_i1	K05592	deaD, cshA; ATP-dependent RNA helicase DeaD [EC:3.6.4.13]
c125107_g2_i1	K11927	rhlE; ATP-dependent RNA helicase RhlE [EC:3.6.4.13]
c125107_g2_i1	K12835	DDX42, SF3B125; ATP-dependent RNA helicase DDX42 [EC:3.6.4.13]
c125107_g2_i1	K13177	DDX1; ATP-dependent RNA helicase DDX1 [EC:3.6.4.13]
c125107_g2_i1	K13181	DDX27, DRS1; ATP-dependent RNA helicase DDX27 [EC:3.6.4.13]
c125107_g2_i1	K14777	DDX47, RRP3; ATP-dependent RNA helicase DDX47/RRP3 [EC:3.6.4.13]
c125107_g2_i1	K14810	DDX56, DBP9; ATP-dependent RNA helicase DDX56/DBP9 [EC:3.6.4.13]
c125132_g1_i1	K01999	livK; branched-chain amino acid transport system substrate-binding protein
c125138_g2_i1	K02483	K02483; two-component system, OmpR family, response regulator
c125138_g2_i1	K07657	phoB; two-component system, OmpR family, phosphate regulon response regulator PhoB
c125138_g2_i1	K07667	kdpE; two-component system, OmpR family, KDP operon response regulator KdpE
c125138_g2_i1	K07668	vicR; two-component system, OmpR family, response regulator VicR
c125140_g1_i1	K11085	msbA; ATP-binding cassette, subfamily B, bacterial MsbA [EC:3.6.3.-]
c125145_g1_i1	K03797	E3.4.21.102, prc, ctpA; carboxyl-terminal processing protease [EC:3.4.21.102]
c125145_g2_i1	K03797	E3.4.21.102, prc, ctpA; carboxyl-terminal processing protease [EC:3.4.21.102]
c125155_g1_i1	K06195	apaG; ApaG protein
c12516_g1_i1	K12856	PRPF8, PRP8; pre-mRNA-processing factor 8
c125192_g1_i1	K10443	KLHL2_3; kelch-like protein 2/3
c125192_g1_i1	K10444	KLHL6; kelch-like protein 6
c125192_g1_i1	K10463	KLHL26; kelch-like protein 26
c125192_g1_i1	K10466	KLHL30; kelch-like protein 30
c125193_g1_i1	K01687	ilvD; dihydroxy-acid dehydratase [EC:4.2.1.9]
c125196_g2_i1	K01306	TRHDE; pyroglutamyl-peptidase II [EC:3.4.19.6]
c125196_g2_i1	K08776	NPEPPS; puromycin-sensitive aminopeptidase [EC:3.4.11.-]
c125196_g2_i1	K13721	APE2; aminopeptidase 2 [EC:3.4.11.-]
c125196_g2_i1	K13722	trf2_3; tricorn protease interacting factor F2/3 [EC:3.4.11.-]
c125196_g2_i1	K13723	ERAP2; endoplasmic reticulum aminopeptidase 2 [EC:3.4.11.-]
c125210_g1_i1	K12837	U2AF2; splicing factor U2AF 65 kDa subunit
c125210_g1_i1	K14407	CSTF2, RNA15; cleavage stimulation factor subunit 2
c125213_g1_i1	K01710	E4.2.1.46, rfbB, rffG; dTDP-glucose 4,6-dehydratase [EC:4.2.1.46]
c125217_g1_i1	K00995	pgsA, PGS1; CDP-diacylglycerol---glycerol-3-phosphate 3-phosphatidyltransferase [EC:2.7.8.5]
c125220_g1_i1	K02483	K02483; two-component system, OmpR family, response regulator
c125220_g1_i1	K07776	regX3; two-component system, OmpR family, response regulator RegX3
c125220_g1_i1	K18941	arlR; two-component system, OmpR family, response regulator ArlR
c125232_g1_i1	K03641	tolB; TolB protein
c125234_g1_i1	K01951	guaA, GMPS; GMP synthase (glutamine-hydrolysing) [EC:6.3.5.2]
c125290_g1_i1	K07787	cusA, silA; Cu(I)/Ag(I) efflux system membrane protein CusA/SilA
c125293_g1_i1	K00208	fabI; enoyl-[acyl-carrier protein] reductase I [EC:1.3.1.9 1.3.1.10]
c125300_g1_i1	K03665	hflX; GTPase
c125304_g1_i1	K02638	petE; plastocyanin
c125318_g1_i1	K06817	PODXL; podocalyxin-like
c125318_g1_i1	K09228	KRAB; KRAB domain-containing zinc finger protein
c125318_g1_i1	K11447	UTX, UTY; histone demethylase [EC:1.14.11.-]
c125322_g1_i1	K11253	H3; histone H3
c125322_g1_i2	K11253	H3; histone H3
c125324_g1_i1	K02899	RP-L27, MRPL27, rpmA; large subunit ribosomal protein L27
c125333_g1_i1	K07152	SCO1_2; protein SCO1/2
c125333_g1_i2	K07152	SCO1_2; protein SCO1/2
c125333_g1_i3	K07152	SCO1_2; protein SCO1/2
c125338_g1_i1	K02988	RP-S5, MRPS5, rpsE; small subunit ribosomal protein S5
c125343_g1_i1	K02868	RP-L11e, RPL11; large subunit ribosomal protein L11e
c125365_g1_i1	K09251	patA; putrescine aminotransferase [EC:2.6.1.82]
c125365_g2_i1	K00818	E2.6.1.11, argD; acetylornithine aminotransferase [EC:2.6.1.11]
c125365_g2_i1	K00821	argD; acetylornithine/N-succinyldiaminopimelate aminotransferase [EC:2.6.1.11 2.6.1.17]
c125365_g2_i1	K05830	lysJ, argD; LysW-gamma-L-lysine/LysW-L-ornithine aminotransferase [EC:2.6.1.-]
c125365_g2_i1	K09251	patA; putrescine aminotransferase [EC:2.6.1.82]
c125371_g1_i1	K11806	WDSOF1; WD repeat and SOF domain-containing protein 1
c125371_g1_i1	K14963	WDR5, SWD3, CPS30; COMPASS component SWD3
c125375_g1_i1	K05712	mhpA; 3-(3-hydroxy-phenyl)propionate hydroxylase [EC:1.14.13.127]
c125383_g1_i1	K12573	rnr, vacB; ribonuclease R [EC:3.1.13.1]
c125383_g2_i1	K12573	rnr, vacB; ribonuclease R [EC:3.1.13.1]
c125391_g1_i1	K01881	PARS, proS; prolyl-tRNA synthetase [EC:6.1.1.15]
c125396_g1_i1	K01714	dapA; 4-hydroxy-tetrahydrodipicolinate synthase [EC:4.3.3.7]
c125396_g1_i1	K11395	kdpgA; 2-dehydro-3-deoxy-phosphogluconate/2-dehydro-3-deoxy-6-phosphogalactonate aldolase [EC:4.1.2.55]
c125396_g1_i1	K14585	nahE; trans-o-hydroxybenzylidenepyruvate hydratase-aldolase [EC:4.1.2.45]
c125426_g1_i1	K09134	flA; adenosyl-fluoride synthase [EC:2.5.1.63]
c125434_g1_i1	K03839	fldA, nifF, isiB; flavodoxin I
c125434_g1_i1	K03840	fldB; flavodoxin II
c125440_g1_i1	K02018	modB; molybdate transport system permease protein
c125440_g1_i1	K02046	cysU; sulfate/thiosulfate transport system permease protein
c125440_g1_i1	K02047	cysW; sulfate/thiosulfate transport system permease protein
c125519_g1_i1	K01420	fnr; CRP/FNR family transcriptional regulator, anaerobic regulatory protein
c125521_g1_i1	K00517	CYP81F; indol-3-yl-methylglucosinolate hydroxylase [EC:1.14.-.-]
c125521_g1_i1	K07427	CYP4V2; docosahexaenoic acid omega-hydroxylase [EC:1.14.14.79]
c125521_g1_i1	K09837	LUT1, CYP97C1; carotenoid epsilon hydroxylase [EC:1.14.14.158]
c125521_g1_i1	K12153	CYP79A2; phenylalanine N-monooxygenase [EC:1.14.14.40]
c125521_g1_i1	K13027	CYP79A1; tyrosine N-monooxygenase [EC:1.14.14.36]
c125521_g1_i1	K13261	CYP93A1; 3,9-dihydroxypterocarpan 6a-monooxygenase [EC:1.14.14.93]
c125521_g1_i1	K15398	CYP86A4S; fatty acid omega-hydroxylase [EC:1.14.-.-]
c125521_g1_i1	K15402	CYP86B1; fatty acid omega-hydroxylase [EC:1.14.-.-]
c125530_g1_i1	K00626	E2.3.1.9, atoB; acetyl-CoA C-acetyltransferase [EC:2.3.1.9]
c125530_g1_i1	K00632	fadA, fadI; acetyl-CoA acyltransferase [EC:2.3.1.16]
c125530_g1_i1	K02615	paaJ; 3-oxo-5,6-didehydrosuberyl-CoA/3-oxoadipyl-CoA thiolase [EC:2.3.1.223 2.3.1.174]
c125543_g1_i1	K02071	metN; D-methionine transport system ATP-binding protein
c125570_g1_i1	K02992	RP-S7, MRPS7, rpsG; small subunit ribosomal protein S7
c125574_g1_i1	K05666	ABCC2; ATP-binding cassette, subfamily C (CFTR/MRP), member 2
c125574_g1_i1	K05667	ABCC3; ATP-binding cassette, subfamily C (CFTR/MRP), member 3
c125574_g1_i1	K05672	ABCC12; ATP-binding cassette, subfamily C (CFTR/MRP), member 12
c125581_g1_i1	K01775	alr; alanine racemase [EC:5.1.1.1]
c125609_g1_i1	K02500	hisF; imidazole glycerol-phosphate synthase subunit HisF [EC:4.3.2.10]
c125612_g1_i1	K00665	FASN; fatty acid synthase, animal type [EC:2.3.1.85]
c125612_g1_i1	K11628	mas; mycocerosic acid synthase [EC:2.3.1.111]
c125612_g1_i1	K12430	pks1_15; 4-hydroxyphenylalkanoate synthase [EC:2.3.1.261]
c125612_g1_i1	K12431	pks2; polyketide synthase 2
c125612_g1_i1	K12442	ppsC; phthiocerol/phenolphthiocerol synthesis type-I polyketide synthase C
c125612_g1_i1	K12443	ppsD; phthiocerol/phenolphthiocerol synthesis type-I polyketide synthase D
c125620_g1_i1	K03183	ubiE; demethylmenaquinone methyltransferase / 2-methoxy-6-polyprenyl-1,4-benzoquinol methylase [EC:2.1.1.163 2.1.1.201]
c125644_g2_i1	K15912	pglF; UDP-N-acetyl-D-glucosamine 4,6-dehydratase [EC:4.2.1.135]
c125644_g2_i1	K19421	epsC; polysaccharide biosynthesis protein EpsC
c125657_g1_i1	K01241	amn; AMP nucleosidase [EC:3.2.2.4]
c125725_g1_i1	K00674	dapD; 2,3,4,5-tetrahydropyridine-2,6-dicarboxylate N-succinyltransferase [EC:2.3.1.117]
c125802_g1_i1	K06941	rlmN; 23S rRNA (adenine2503-C2)-methyltransferase [EC:2.1.1.192]
c125809_g1_i1	K00797	speE, SRM; spermidine synthase [EC:2.5.1.16]
c125809_g1_i2	K00797	speE, SRM; spermidine synthase [EC:2.5.1.16]
c125817_g1_i1	K03978	engB; GTP-binding protein
c125926_g1_i1	K01890	FARSB, pheT; phenylalanyl-tRNA synthetase beta chain [EC:6.1.1.20]
c125978_g1_i1	K03592	pmbA; PmbA protein
c126079_g1_i1	K00336	nuoG; NADH-quinone oxidoreductase subunit G [EC:7.1.1.2]
c126079_g1_i1	K03934	NDUFS1; NADH dehydrogenase (ubiquinone) Fe-S protein 1 [EC:7.1.1.2 1.6.99.3]
c126080_g1_i1	K01081	E3.1.3.5; 5'-nucleotidase [EC:3.1.3.5]
c126081_g1_i1	K01669	phrB; deoxyribodipyrimidine photo-lyase [EC:4.1.99.3]
c126081_g1_i1	K08139	HXT; MFS transporter, SP family, sugar:H+ symporter
c126081_g2_i1	K15030	EIF3M; translation initiation factor 3 subunit M
c126085_g1_i1	K03062	PSMC1, RPT2; 26S proteasome regulatory subunit T2
c126085_g1_i1	K03065	PSMC3, RPT5; 26S proteasome regulatory subunit T5
c126085_g1_i1	K03420	psmR; proteasome regulatory subunit
c126087_g1_i1	K03574	mutT, NUDT15, MTH2; 8-oxo-dGTP diphosphatase [EC:3.6.1.55]
c126095_g1_i1	K11838	USP7, UBP15; ubiquitin carboxyl-terminal hydrolase 7 [EC:3.4.19.12]
c126095_g1_i1	K11857	USP47; ubiquitin carboxyl-terminal hydrolase 47 [EC:3.4.19.12]
c126095_g1_i1	K11869	USP40; ubiquitin carboxyl-terminal hydrolase 40 [EC:3.4.19.12]
c126096_g1_i1	K02471	bacA; vitamin B12/bleomycin/antimicrobial peptide transport system ATP-binding/permease protein
c126096_g1_i1	K05675	ABCD1, ALD; ATP-binding cassette, subfamily D (ALD), member 1
c126096_g1_i1	K05676	ABCD2, ALDL1; ATP-binding cassette, subfamily D (ALD), member 2
c126096_g1_i1	K05677	ABCD3, PMP70; ATP-binding cassette, subfamily D (ALD), member 3
c126096_g1_i1	K05678	ABCD4, PXMP1L; ATP-binding cassette, subfamily D (ALD), member 4
c126096_g1_i1	K15628	PXA; ATP-binding cassette, subfamily D (ALD), peroxisomal long-chain fatty acid import protein
c126098_g1_i1	K07151	STT3; dolichyl-diphosphooligosaccharide---protein glycosyltransferase [EC:2.4.99.18]
c126104_g1_i1	K05236	COPA, RET1; coatomer subunit alpha
c126104_g1_i1	K17302	COPB2, SEC27; coatomer subunit beta'
c126104_g1_i2	K05236	COPA, RET1; coatomer subunit alpha
c126104_g1_i2	K17302	COPB2, SEC27; coatomer subunit beta'
c126234_g1_i1	K13815	rpfG; two-component system, response regulator RpfG
c126283_g1_i1	K01929	murF; UDP-N-acetylmuramoyl-tripeptide--D-alanyl-D-alanine ligase [EC:6.3.2.10]
c126287_g1_i1	K16216	yueD; benzil reductase ((S)-benzoin forming) [EC:1.1.1.320]
c126293_g1_i1	K01673	cynT, can; carbonic anhydrase [EC:4.2.1.1]
c126315_g1_i1	K09456	aidB; putative acyl-CoA dehydrogenase
c126315_g2_i1	K09456	aidB; putative acyl-CoA dehydrogenase
c126410_g1_i1	K13275	isp; major intracellular serine protease [EC:3.4.21.-]
c126411_g1_i1	K02337	dnaE; DNA polymerase III subunit alpha [EC:2.7.7.7]
c126418_g1_i1	K07484	K07484; transposase
c126422_g1_i1	K02316	dnaG; DNA primase [EC:2.7.7.101]
c126430_g1_i1	K17893	AOX1, AOX2; ubiquinol oxidase [EC:1.10.3.11]
c126430_g1_i2	K17893	AOX1, AOX2; ubiquinol oxidase [EC:1.10.3.11]
c126449_g1_i1	K07568	queA; S-adenosylmethionine:tRNA ribosyltransferase-isomerase [EC:2.4.99.17]
c126476_g1_i1	K04773	sppA; protease IV [EC:3.4.21.-]
c126478_g1_i1	K02357	tsf, TSFM; elongation factor Ts
c126483_g1_i1	K02732	PSMB1; 20S proteasome subunit beta 6 [EC:3.4.25.1]
c126483_g1_i1	K03433	psmB, prcB; proteasome beta subunit [EC:3.4.25.1]
c126483_g1_i2	K02732	PSMB1; 20S proteasome subunit beta 6 [EC:3.4.25.1]
c126483_g1_i2	K03433	psmB, prcB; proteasome beta subunit [EC:3.4.25.1]
c126487_g1_i1	K15085	SLC25A42; solute carrier family 25, member 42
c126487_g1_i1	K15100	SLC25A1, CTP; solute carrier family 25 (mitochondrial citrate transporter), member 1
c126487_g1_i1	K15111	SLC25A26; solute carrier family 25 (mitochondrial S-adenosylmethionine transporter), member 26
c126487_g1_i1	K15115	SLC25A32, MFT; solute carrier family 25 (mitochondrial folate transporter), member 32
c126487_g1_i1	K15116	SLC25A33_36, RIM2; solute carrier family 25, member 33/36
c126487_g1_i2	K15100	SLC25A1, CTP; solute carrier family 25 (mitochondrial citrate transporter), member 1
c126487_g1_i2	K15105	SLC25A12_13, AGC; solute carrier family 25 (mitochondrial aspartate/glutamate transporter), member 12/13
c126487_g1_i2	K15111	SLC25A26; solute carrier family 25 (mitochondrial S-adenosylmethionine transporter), member 26
c126487_g1_i2	K15113	SLC25A28_37, MFRN; solute carrier family 25 (mitochondrial iron transporter), member 28/37
c126495_g1_i1	K05863	SLC25A4S, ANT; solute carrier family 25 (mitochondrial adenine nucleotide translocator), member 4/5/6/31
c126505_g1_i1	K14525	RPP25; ribonucleases P/MRP protein subunit RPP25 [EC:3.1.26.5]
c126505_g1_i2	K14525	RPP25; ribonucleases P/MRP protein subunit RPP25 [EC:3.1.26.5]
c126511_g1_i1	K12741	HNRNPA1_3; heterogeneous nuclear ribonucleoprotein A1/A3
c126511_g1_i1	K13158	HNRNPA2B1; heterogeneous nuclear ribonucleoprotein A2/B1
c126511_g1_i1	K14411	MSI; RNA-binding protein Musashi
c126521_g1_i1	K06666	TUP1; general transcriptional corepressor TUP1
c126521_g1_i1	K14963	WDR5, SWD3, CPS30; COMPASS component SWD3
c126527_g1_i1	K01999	livK; branched-chain amino acid transport system substrate-binding protein
c126551_g2_i1	K09250	CNBP; cellular nucleic acid-binding protein
c126551_g2_i1	K12597	AIR1_2; protein AIR1/2
c126562_g1_i1	K10407	KLC; kinesin light chain
c126562_g1_i1	K19360	NPHP3; nephrocystin-3
c126572_g1_i1	K03406	mcp; methyl-accepting chemotaxis protein
c126572_g1_i1	K05874	tsr; methyl-accepting chemotaxis protein I, serine sensor receptor
c126572_g1_i1	K05875	tar; methyl-accepting chemotaxis protein II, aspartate sensor receptor
c126572_g1_i1	K05876	trg; methyl-accepting chemotaxis protein III, ribose and galactose sensor receptor
c126572_g1_i1	K05877	tap; methyl-accepting chemotaxis protein IV, peptide sensor receptor
c126575_g1_i1	K09223	GFI1; growth factor independent 1
c126575_g1_i1	K09228	KRAB; KRAB domain-containing zinc finger protein
c126575_g1_i1	K09229	ZKSCAN; KRAB and SCAN domains-containing zinc finger protein
c126580_g1_i1	K12196	VPS4; vacuolar protein-sorting-associated protein 4
c126580_g1_i1	K13254	SPAST; spastin [EC:5.6.1.1]
c126588_g1_i1	K02692	psaD; photosystem I subunit II
c126596_g1_i1	K07198	PRKAA, AMPK; 5'-AMP-activated protein kinase, catalytic alpha subunit [EC:2.7.11.11]
c126596_g1_i2	K07198	PRKAA, AMPK; 5'-AMP-activated protein kinase, catalytic alpha subunit [EC:2.7.11.11]
c126616_g1_i1	K00574	cfa; cyclopropane-fatty-acyl-phospholipid synthase [EC:2.1.1.79]
c126637_g1_i1	K00163	aceE; pyruvate dehydrogenase E1 component [EC:1.2.4.1]
c126637_g2_i1	K00163	aceE; pyruvate dehydrogenase E1 component [EC:1.2.4.1]
c126653_g1_i1	K06464	ITGB2, CD18; integrin beta 2
c126653_g1_i1	K06525	ITGB4, CD104; integrin beta 4
c126653_g1_i1	K06588	ITGB5; integrin beta 5
c126653_g1_i1	K06591	ITGB8; integrin beta 8
c126661_g2_i1	K03723	mfd; transcription-repair coupling factor (superfamily II helicase) [EC:3.6.4.-]
c126665_g1_i1	K03703	uvrC; excinuclease ABC subunit C
c126666_g1_i1	K03800	lplA, lplJ; lipoate---protein ligase [EC:6.3.1.20]
c126666_g1_i1	K06173	truA, PUS1; tRNA pseudouridine38-40 synthase [EC:5.4.99.12]
c126675_g1_i1	K03030	PSMD14, RPN11, POH1; 26S proteasome regulatory subunit N11
c126675_g1_i1	K09613	COPS5, CSN5; COP9 signalosome complex subunit 5 [EC:3.4.-.-]
c126678_g1_i1	K06224	HH; hedgehog
c126678_g1_i1	K11988	SHH; sonic hedgehog
c126678_g1_i1	K11989	IHH; indian hedgehog
c126678_g1_i1	K11990	DHH; desert hedgehog
c126681_g1_i1	K13628	iscA; iron-sulfur cluster assembly protein
c126682_g1_i1	K07404	pgl; 6-phosphogluconolactonase [EC:3.1.1.31]
c126696_g1_i1	K04482	RAD51; DNA repair protein RAD51
c126696_g1_i1	K10872	DMC1; meiotic recombination protein DMC1
c126700_g1_i1	K14403	CPSF3, YSH1; cleavage and polyadenylation specificity factor subunit 3 [EC:3.1.27.-]
c126705_g1_i1	K02612	paaD; ring-1,2-phenylacetyl-CoA epoxidase subunit PaaD
c126713_g1_i1	K17911	DWARF27; beta-carotene isomerase [EC:5.2.1.14]
c126713_g1_i2	K17911	DWARF27; beta-carotene isomerase [EC:5.2.1.14]
c126713_g1_i3	K17911	DWARF27; beta-carotene isomerase [EC:5.2.1.14]
c126716_g1_i1	K04409	PAK1; p21-activated kinase 1 [EC:2.7.11.1]
c126716_g1_i1	K04410	PAK2; p21-activated kinase 2 [EC:2.7.11.1]
c126716_g1_i1	K05733	PAK3, MRX30; p21-activated kinase 3 [EC:2.7.11.1]
c126716_g1_i1	K08286	E2.7.11.-; protein-serine/threonine kinase [EC:2.7.11.-]
c126716_g1_i2	K04409	PAK1; p21-activated kinase 1 [EC:2.7.11.1]
c126716_g1_i2	K04410	PAK2; p21-activated kinase 2 [EC:2.7.11.1]
c126716_g1_i2	K05733	PAK3, MRX30; p21-activated kinase 3 [EC:2.7.11.1]
c126716_g1_i2	K08286	E2.7.11.-; protein-serine/threonine kinase [EC:2.7.11.-]
c126728_g1_i1	K01595	ppc; phosphoenolpyruvate carboxylase [EC:4.1.1.31]
c126744_g1_i1	K00965	galT, GALT; UDPglucose--hexose-1-phosphate uridylyltransferase [EC:2.7.7.12]
c126744_g1_i1	K01056	PTH1, pth, spoVC; peptidyl-tRNA hydrolase, PTH1 family [EC:3.1.1.29]
c126746_g1_i2	K07107	ybgC; acyl-CoA thioester hydrolase [EC:3.1.2.-]
c126749_g1_i1	K00912	lpxK; tetraacyldisaccharide 4'-kinase [EC:2.7.1.130]
c126769_g1_i1	K00845	glk; glucokinase [EC:2.7.1.2]
c126771_g1_i1	K11648	SMARCB1, SNF5, INI1; SWI/SNF-related matrix-associated actin-dependent regulator of chromatin subfamily B member 1
c126771_g1_i1	K11770	SFH1; chromatin structure-remodeling complex subunit SFH1
c126779_g1_i1	K05692	ACTB_G1; actin beta/gamma 1
c126779_g1_i1	K10355	ACTF; actin, other eukaryote
c126779_g1_i2	K05692	ACTB_G1; actin beta/gamma 1
c126779_g1_i2	K10355	ACTF; actin, other eukaryote
c126780_g1_i1	K11990	DHH; desert hedgehog
c126781_g1_i1	K03407	cheA; two-component system, chemotaxis family, sensor kinase CheA [EC:2.7.13.3]
c126796_g1_i1	K05034	SLC6A1, GAT1; solute carrier family 6 (neurotransmitter transporter, GABA) member 1
c126796_g1_i1	K05035	SLC6A2, NET; solute carrier family 6 (neurotransmitter transporter, noradrenalin) member 2
c126796_g1_i1	K05036	SLC6A3, DAT; solute carrier family 6 (neurotransmitter transporter, dopamine) member 3
c126796_g1_i1	K05037	SLC6A4, SERT; solute carrier family 6 (neurotransmitter transporter, serotonin) member 4
c126796_g1_i1	K05038	SLC6A5_9, GLYT; solute carrier family 6 (neurotransmitter transporter, glycine) member 5/9
c126796_g1_i1	K05039	SLC6A6, TAUT; solute carrier family 6 (neurotransmitter transporter, taurine) member 6
c126796_g1_i2	K05034	SLC6A1, GAT1; solute carrier family 6 (neurotransmitter transporter, GABA) member 1
c126796_g1_i2	K05035	SLC6A2, NET; solute carrier family 6 (neurotransmitter transporter, noradrenalin) member 2
c126796_g1_i2	K05036	SLC6A3, DAT; solute carrier family 6 (neurotransmitter transporter, dopamine) member 3
c126796_g1_i2	K05037	SLC6A4, SERT; solute carrier family 6 (neurotransmitter transporter, serotonin) member 4
c126796_g1_i2	K05038	SLC6A5_9, GLYT; solute carrier family 6 (neurotransmitter transporter, glycine) member 5/9
c126796_g1_i2	K05039	SLC6A6, TAUT; solute carrier family 6 (neurotransmitter transporter, taurine) member 6
c126818_g1_i1	K01101	E3.1.3.41; 4-nitrophenyl phosphatase [EC:3.1.3.41]
c126828_g1_i1	K00249	ACADM, acd; acyl-CoA dehydrogenase [EC:1.3.8.7]
c126828_g1_i1	K00257	mbtN, fadE14; acyl-ACP dehydrogenase [EC:1.3.99.-]
c126828_g1_i1	K11538	ACAD8; isobutyryl-CoA dehydrogenase [EC:1.3.99.-]
c126828_g1_i1	K15980	ACAD9; acyl-CoA dehydrogenase family member 9 [EC:1.3.99.-]
c126828_g1_i1	K19066	E1.3.8.10; cyclohex-1-ene-1-carbonyl-CoA dehydrogenase [EC:1.3.8.10]
c126828_g1_i1	K19067	E1.3.8.11; cyclohexane-1-carbonyl-CoA dehydrogenase [EC:1.3.8.11]
c126829_g1_i1	K03120	TBP, tbp; transcription initiation factor TFIID TATA-box-binding protein
c126841_g1_i1	K01945	purD; phosphoribosylamine---glycine ligase [EC:6.3.4.13]
c126848_g1_i1	K02433	gatA, QRSL1; aspartyl-tRNA(Asn)/glutamyl-tRNA(Gln) amidotransferase subunit A [EC:6.3.5.6 6.3.5.7]
c126864_g1_i1	K04798	pfdB, PFDN6; prefoldin beta subunit
c126864_g1_i2	K04798	pfdB, PFDN6; prefoldin beta subunit
c126864_g1_i3	K04798	pfdB, PFDN6; prefoldin beta subunit
c126868_g1_i1	K00876	udk, UCK; uridine kinase [EC:2.7.1.48]
c126868_g1_i2	K00761	upp, UPRT; uracil phosphoribosyltransferase [EC:2.4.2.9]
c126868_g1_i2	K00876	udk, UCK; uridine kinase [EC:2.7.1.48]
c126883_g1_i2	K00799	GST, gst; glutathione S-transferase [EC:2.5.1.18]
c126888_g1_i1	K00261	GLUD1_2, gdhA; glutamate dehydrogenase (NAD(P)+) [EC:1.4.1.3]
c126889_g1_i1	K01633	folB; 7,8-dihydroneopterin aldolase/epimerase/oxygenase [EC:4.1.2.25 5.1.99.8 1.13.11.81]
c126898_g1_i1	K03798	ftsH, hflB; cell division protease FtsH [EC:3.4.24.-]
c126898_g1_i1	K08955	YME1; ATP-dependent metalloprotease [EC:3.4.24.-]
c126904_g1_i1	K02032	ABC.PE.A1; peptide/nickel transport system ATP-binding protein
c126904_g1_i1	K02071	metN; D-methionine transport system ATP-binding protein
c126904_g1_i1	K05816	ugpC; sn-glycerol 3-phosphate transport system ATP-binding protein [EC:7.6.2.10]
c126904_g1_i1	K10441	rbsA; ribose transport system ATP-binding protein [EC:3.6.3.17]
c126904_g1_i1	K10545	xylG; D-xylose transport system ATP-binding protein [EC:3.6.3.17]
c126904_g1_i1	K10562	rhaT; rhamnose transport system ATP-binding protein [EC:3.6.3.17]
c126904_g1_i1	K10823	oppF; oligopeptide transport system ATP-binding protein
c126904_g1_i1	K10824	nikE, cntF; nickel transport system ATP-binding protein [EC:7.2.2.11]
c126915_g1_i1	K02045	cysA; sulfate/thiosulfate transport system ATP-binding protein [EC:7.3.2.3]
c126915_g1_i1	K02052	ABC.SP.A; putative spermidine/putrescine transport system ATP-binding protein
c126915_g1_i1	K05816	ugpC; sn-glycerol 3-phosphate transport system ATP-binding protein [EC:7.6.2.10]
c126915_g1_i1	K10111	malK, mtlK, thuK; multiple sugar transport system ATP-binding protein [EC:3.6.3.-]
c126915_g1_i1	K10112	msmX, msmK, malK, sugC, ggtA, msiK; multiple sugar transport system ATP-binding protein
c126915_g1_i1	K11072	potA; spermidine/putrescine transport system ATP-binding protein [EC:7.6.2.11]
c126915_g1_i1	K15497	wtpC; molybdate/tungstate transport system ATP-binding protein [EC:7.3.2.5 7.3.2.6]
c126918_g1_i1	K00788	thiE; thiamine-phosphate pyrophosphorylase [EC:2.5.1.3]
c126918_g1_i2	K00788	thiE; thiamine-phosphate pyrophosphorylase [EC:2.5.1.3]
c126920_g1_i1	K01873	VARS, valS; valyl-tRNA synthetase [EC:6.1.1.9]
c126921_g1_i1	K00568	ubiG; 2-polyprenyl-6-hydroxyphenyl methylase / 3-demethylubiquinone-9 3-methyltransferase [EC:2.1.1.222 2.1.1.64]
c126921_g1_i1	K00591	COQ3; polyprenyldihydroxybenzoate methyltransferase / 3-demethylubiquinol 3-O-methyltransferase [EC:2.1.1.114 2.1.1.64]
c126928_g1_i1	K03062	PSMC1, RPT2; 26S proteasome regulatory subunit T2
c126928_g1_i1	K03066	PSMC5, RPT6; 26S proteasome regulatory subunit T6
c126928_g1_i1	K03420	psmR; proteasome regulatory subunit
c126932_g1_i1	K10798	PARP; poly [ADP-ribose] polymerase [EC:2.4.2.30]
c126933_g1_i1	K02941	RP-LP0, RPLP0; large subunit ribosomal protein LP0
c126937_g1_i1	K02355	fusA, GFM, EFG; elongation factor G
c126937_g1_i2	K02355	fusA, GFM, EFG; elongation factor G
c126954_g1_i1	K06666	TUP1; general transcriptional corepressor TUP1
c126954_g1_i1	K13111	SMU1; WD40 repeat-containing protein SMU1
c126954_g1_i1	K14558	PWP2, UTP1; periodic tryptophan protein 2
c126954_g1_i1	K14753	RACK1; guanine nucleotide-binding protein subunit beta-2-like 1 protein
c126954_g1_i1	K14855	RSA4, NLE1; ribosome assembly protein 4
c126954_g1_i1	K14963	WDR5, SWD3, CPS30; COMPASS component SWD3
c126958_g1_i1	K09858	K09858; SEC-C motif domain protein
c127003_g1_i1	K00945	cmk; CMP/dCMP kinase [EC:2.7.4.25]
c127004_g1_i1	K01872	AARS, alaS; alanyl-tRNA synthetase [EC:6.1.1.7]
c127008_g1_i1	K03549	kup; KUP system potassium uptake protein
c127011_g1_i1	K00029	E1.1.1.40, maeB; malate dehydrogenase (oxaloacetate-decarboxylating)(NADP+) [EC:1.1.1.40]
c127039_g1_i1	K05632	ITCH, AIP4; E3 ubiquitin-protein ligase Itchy [EC:2.3.2.26]
c127039_g1_i1	K12756	MYL10; myosin regulatory light chain 10
c127039_g1_i1	K18666	ASCC1; activating signal cointegrator complex subunit 1
c127048_g1_i1	K02115	ATPF1G, atpG; F-type H+-transporting ATPase subunit gamma
c127077_g1_i1	K04393	CDC42; cell division control protein 42
c127083_g1_i1	K07180	prkA; serine protein kinase
c127088_g1_i1	K07937	ARF1; ADP-ribosylation factor 1
c127088_g1_i1	K07938	ARF3; ADP-ribosylation factor 3
c127088_g1_i1	K07942	ARL1; ADP-ribosylation factor-like protein 1
c127088_g1_i2	K07937	ARF1; ADP-ribosylation factor 1
c127088_g1_i2	K07938	ARF3; ADP-ribosylation factor 3
c127088_g1_i2	K07942	ARL1; ADP-ribosylation factor-like protein 1
c127099_g2_i1	K02034	ABC.PE.P1; peptide/nickel transport system permease protein
c127099_g2_i1	K12370	dppC; dipeptide transport system permease protein
c127099_g2_i1	K13891	gsiD; glutathione transport system permease protein
c127099_g2_i1	K19228	sapC; cationic peptide transport system permease protein
c127101_g1_i1	K00925	ackA; acetate kinase [EC:2.7.2.1]
c127112_g1_i1	K18928	lldE; L-lactate dehydrogenase complex protein LldE
c127120_g1_i1	K02469	gyrA; DNA gyrase subunit A [EC:5.6.2.2]
c127138_g1_i1	K01444	AGA, aspG; N4-(beta-N-acetylglucosaminyl)-L-asparaginase [EC:3.5.1.26]
c127138_g1_i1	K13051	ASRGL1, iaaA; L-asparaginase / beta-aspartyl-peptidase [EC:3.5.1.1 3.4.19.5]
c127138_g2_i1	K01444	AGA, aspG; N4-(beta-N-acetylglucosaminyl)-L-asparaginase [EC:3.5.1.26]
c127141_g1_i1	K15542	PFS2; polyadenylation factor subunit 2
c127141_g1_i2	K15542	PFS2; polyadenylation factor subunit 2
c127141_g1_i3	K15542	PFS2; polyadenylation factor subunit 2
c127142_g1_i1	K12604	CNOT1, NOT1; CCR4-NOT transcription complex subunit 1
c127158_g1_i1	K15443	TRM82, WDR4; tRNA (guanine-N(7)-)-methyltransferase subunit TRM82
c127158_g1_i2	K15443	TRM82, WDR4; tRNA (guanine-N(7)-)-methyltransferase subunit TRM82
c127178_g1_i1	K00548	metH, MTR; 5-methyltetrahydrofolate--homocysteine methyltransferase [EC:2.1.1.13]
c127178_g1_i1	K16179	mtbC; dimethylamine corrinoid protein
c127181_g1_i1	K02040	pstS; phosphate transport system substrate-binding protein
c127185_g1_i1	K01495	GCH1, folE; GTP cyclohydrolase IA [EC:3.5.4.16]
c127197_g1_i1	K02563	murG; UDP-N-acetylglucosamine--N-acetylmuramyl-(pentapeptide) pyrophosphoryl-undecaprenol N-acetylglucosamine transferase [EC:2.4.1.227]
c127197_g2_i1	K02563	murG; UDP-N-acetylglucosamine--N-acetylmuramyl-(pentapeptide) pyrophosphoryl-undecaprenol N-acetylglucosamine transferase [EC:2.4.1.227]
c127216_g2_i1	K04409	PAK1; p21-activated kinase 1 [EC:2.7.11.1]
c127216_g2_i1	K04410	PAK2; p21-activated kinase 2 [EC:2.7.11.1]
c127216_g2_i1	K04411	STK4, MST1; serine/threonine kinase 4
c127216_g2_i1	K05733	PAK3, MRX30; p21-activated kinase 3 [EC:2.7.11.1]
c127216_g2_i1	K08286	E2.7.11.-; protein-serine/threonine kinase [EC:2.7.11.-]
c127236_g1_i1	K00742	GCNT2; N-acetyllactosaminide beta-1,6-N-acetylglucosaminyltransferase [EC:2.4.1.150]
c127236_g1_i1	K09663	GCNT4; beta-1,6-N-acetylglucosaminyltransferase 4 [EC:2.4.1.-]
c127238_g1_i1	K15692	RNF13, RZF; E3 ubiquitin-protein ligase RNF13 [EC:2.3.2.27]
c127238_g1_i1	K15706	RNF167; E3 ubiquitin-protein ligase RNF167 [EC:2.3.2.27]
c127238_g1_i1	K16271	RLIM, RNF12; E3 ubiquitin-protein ligase RLIM [EC:2.3.2.27]
c127244_g1_i1	K03133	TAF9B, TAF9; transcription initiation factor TFIID subunit 9B
c127244_g1_i1	K09595	HM13; minor histocompatibility antigen H13 [EC:3.4.23.-]
c127244_g1_i1	K09596	SPPL2A; signal peptide peptidase-like 2A [EC:3.4.23.-]
c127244_g1_i1	K09598	SPPL3; signal peptide peptidase-like 3 [EC:3.4.23.-]
c127244_g1_i2	K03133	TAF9B, TAF9; transcription initiation factor TFIID subunit 9B
c127244_g1_i2	K09595	HM13; minor histocompatibility antigen H13 [EC:3.4.23.-]
c127244_g1_i2	K09596	SPPL2A; signal peptide peptidase-like 2A [EC:3.4.23.-]
c127244_g1_i2	K09598	SPPL3; signal peptide peptidase-like 3 [EC:3.4.23.-]
c127247_g1_i1	K12858	DDX23, PRP28; ATP-dependent RNA helicase DDX23/PRP28 [EC:3.6.4.13]
c127247_g1_i2	K12858	DDX23, PRP28; ATP-dependent RNA helicase DDX23/PRP28 [EC:3.6.4.13]
c127247_g1_i3	K12858	DDX23, PRP28; ATP-dependent RNA helicase DDX23/PRP28 [EC:3.6.4.13]
c127257_g1_i1	K03231	EEF1A; elongation factor 1-alpha
c127268_g1_i1	K08292	EEF2K; elongation factor 2 kinase [EC:2.7.11.20]
c127268_g1_i2	K04981	TRPM6, CHAK2; transient receptor potential cation channel subfamily M member 6 [EC:2.7.11.1]
c127268_g1_i2	K08292	EEF2K; elongation factor 2 kinase [EC:2.7.11.20]
c127268_g1_i3	K08292	EEF2K; elongation factor 2 kinase [EC:2.7.11.20]
c127272_g1_i1	K00817	hisC; histidinol-phosphate aminotransferase [EC:2.6.1.9]
c127272_g1_i1	K01836	PGM3; phosphoacetylglucosamine mutase [EC:5.4.2.3]
c127272_g1_i1	K04720	cobD; threonine-phosphate decarboxylase [EC:4.1.1.81]
c127274_g1_i1	K10125	dctB; two-component system, NtrC family, C4-dicarboxylate transport sensor histidine kinase DctB [EC:2.7.13.3]
c127274_g2_i1	K10125	dctB; two-component system, NtrC family, C4-dicarboxylate transport sensor histidine kinase DctB [EC:2.7.13.3]
c127286_g1_i1	K03655	recG; ATP-dependent DNA helicase RecG [EC:3.6.4.12]
c127290_g1_i1	K01534	zntA; Cd2+/Zn2+-exporting ATPase [EC:3.6.3.3 7.2.2.12]
c127290_g1_i1	K17686	copA, ctpA, ATP7; P-type Cu+ transporter [EC:7.2.2.8]
c127313_g1_i1	K04564	SOD2; superoxide dismutase, Fe-Mn family [EC:1.15.1.1]
c127320_g1_i1	K00997	acpS; holo-[acyl-carrier protein] synthase [EC:2.7.8.7]
c127343_g1_i1	K00609	pyrB, PYR2; aspartate carbamoyltransferase catalytic subunit [EC:2.1.3.2]
c127385_g1_i1	K06653	PHO81; CDK inhibitor PHO81
c127385_g1_i1	K18695	GPCPD1; glycerophosphocholine phosphodiesterase GPCPD1 [EC:3.1.4.2]
c127385_g1_i1	K18696	GDE1; glycerophosphodiester phosphodiesterase [EC:3.1.4.46]
c127389_g1_i1	K03846	ALG9; alpha-1,2-mannosyltransferase [EC:2.4.1.259 2.4.1.261]
c127389_g1_i1	K12666	OST1, RPN1; oligosaccharyltransferase complex subunit alpha (ribophorin I)
c127391_g1_i1	K02058	ABC.SS.S; simple sugar transport system substrate-binding protein
c127391_g1_i1	K07335	bmpA, bmpB, tmpC; basic membrane protein A and related proteins
c127393_g1_i1	K06689	UBE2D, UBC4, UBC5; ubiquitin-conjugating enzyme E2 D [EC:2.3.2.23]
c127393_g1_i1	K10573	UBE2A, UBC2, RAD6A; ubiquitin-conjugating enzyme E2 A [EC:2.3.2.23]
c127393_g1_i1	K10585	UBE2Z; ubiquitin-conjugating enzyme E2 Z [EC:2.3.2.23]
c127393_g1_i1	K10586	BIRC6, BRUCE; baculoviral IAP repeat-containing protein 6 (apollon) [EC:2.3.2.23]
c127393_g1_i1	K11883	NOB1; RNA-binding protein NOB1
c127405_g1_i1	K02623	pcaQ; LysR family transcriptional regulator, pca operon transcriptional activator
c127405_g1_i1	K07592	tdcA; LysR family transcriptional regulator, tdc operon transcriptional activator
c127409_g1_i1	K17880	hyg; hygromycin-B 7''-O-kinase [EC:2.7.1.119]
c127417_g1_i1	K01214	ISA, treX; isoamylase [EC:3.2.1.68]
c127417_g1_i1	K02438	glgX; glycogen debranching enzyme [EC:3.2.1.196]
c127420_g1_i1	K01556	KYNU, kynU; kynureninase [EC:3.7.1.3]
c127420_g2_i1	K01556	KYNU, kynU; kynureninase [EC:3.7.1.3]
c127421_g1_i1	K00431	TPO; thyroid peroxidase [EC:1.11.1.8]
c127421_g1_i1	K10788	EPX, EPO; eosinophil peroxidase [EC:1.11.1.7]
c127421_g1_i1	K10789	MPO; myeloperoxidase [EC:1.11.2.2]
c127421_g1_i1	K12550	LPO; lactoperoxidase [EC:1.11.1.7]
c127421_g1_i1	K13411	DUOX, THOX; dual oxidase [EC:1.6.3.1 1.11.1.-]
c127421_g1_i1	K19511	PXDN, VPO1; peroxidase [EC:1.11.1.7]
c127421_g2_i1	K10788	EPX, EPO; eosinophil peroxidase [EC:1.11.1.7]
c127421_g2_i1	K10789	MPO; myeloperoxidase [EC:1.11.2.2]
c127421_g2_i1	K12550	LPO; lactoperoxidase [EC:1.11.1.7]
c127421_g2_i1	K13411	DUOX, THOX; dual oxidase [EC:1.6.3.1 1.11.1.-]
c127421_g2_i1	K19511	PXDN, VPO1; peroxidase [EC:1.11.1.7]
c127437_g1_i1	K07788	mdtB; multidrug efflux pump
c127437_g2_i1	K07788	mdtB; multidrug efflux pump
c127438_g1_i1	K05869	CAMK4; calcium/calmodulin-dependent protein kinase IV [EC:2.7.11.17]
c127438_g1_i1	K06641	CHEK2; serine/threonine-protein kinase CHEK2 [EC:2.7.11.1]
c127438_g1_i1	K08794	CAMK1; calcium/calmodulin-dependent protein kinase I [EC:2.7.11.17]
c127438_g1_i1	K08795	PNCK; pregnancy upregulated non-ubiquitously expressed CaM kinase [EC:2.7.11.17]
c127438_g1_i1	K08803	DAPK; death-associated protein kinase [EC:2.7.11.1]
c127438_g1_i1	K13412	CPK; calcium-dependent protein kinase [EC:2.7.11.1]
c12743_g1_i1	K00278	nadB; L-aspartate oxidase [EC:1.4.3.16]
c12743_g1_i1	K18209	tfrA; fumarate reductase (CoM/CoB) subunit A [EC:1.3.4.1]
c127441_g1_i1	K12879	THOC2; THO complex subunit 2
c127450_g2_i1	K00158	E1.2.3.3, poxL; pyruvate oxidase [EC:1.2.3.3]
c127450_g2_i1	K01652	E2.2.1.6L, ilvB, ilvG, ilvI; acetolactate synthase I/II/III large subunit [EC:2.2.1.6]
c127458_g2_i1	K12191	CHMP2A; charged multivesicular body protein 2A
c127458_g2_i1	K12192	CHMP2B; charged multivesicular body protein 2B
c127468_g1_i1	K04564	SOD2; superoxide dismutase, Fe-Mn family [EC:1.15.1.1]
c127489_g1_i1	K09228	KRAB; KRAB domain-containing zinc finger protein
c127489_g1_i1	K10519	ZBTB48, HKR3; zinc finger and BTB domain-containing protein 48
c127489_g1_i2	K09228	KRAB; KRAB domain-containing zinc finger protein
c127500_g1_i1	K09499	CCT7; T-complex protein 1 subunit eta
c127507_g1_i1	K00814	GPT, ALT; alanine transaminase [EC:2.6.1.2]
c127507_g1_i1	K14260	alaA; alanine-synthesizing transaminase [EC:2.6.1.66 2.6.1.2]
c127507_g1_i1	K14272	GGAT; glutamate--glyoxylate aminotransferase [EC:2.6.1.4 2.6.1.2 2.6.1.44]
c127507_g1_i2	K00814	GPT, ALT; alanine transaminase [EC:2.6.1.2]
c127507_g1_i2	K14260	alaA; alanine-synthesizing transaminase [EC:2.6.1.66 2.6.1.2]
c127507_g1_i2	K14272	GGAT; glutamate--glyoxylate aminotransferase [EC:2.6.1.4 2.6.1.2 2.6.1.44]
c127519_g1_i1	K01920	gshB; glutathione synthase [EC:6.3.2.3]
c127521_g1_i1	K02464	gspO; general secretion pathway protein O [EC:3.4.23.43 2.1.1.-]
c127521_g1_i1	K02506	hofD, hopD; leader peptidase HopD [EC:3.4.23.43]
c127521_g1_i1	K02654	pilD, pppA; leader peptidase (prepilin peptidase) / N-methyltransferase [EC:3.4.23.43 2.1.1.-]
c127527_g1_i1	K08762	DBI, ACBP; diazepam-binding inhibitor (GABA receptor modulator, acyl-CoA-binding protein)
c127550_g1_i1	K00645	fabD, MCAT, MCT1; [acyl-carrier-protein] S-malonyltransferase [EC:2.3.1.39]
c127551_g1_i1	K09288	CCDC6, PTC; coiled-coil domain-containing protein 6
c127554_g1_i1	K00981	E2.7.7.41, CDS1, CDS2, cdsA; phosphatidate cytidylyltransferase [EC:2.7.7.41]
c127556_g1_i1	K08282	E2.7.11.1; non-specific serine/threonine protein kinase [EC:2.7.11.1]
c127556_g1_i1	K08286	E2.7.11.-; protein-serine/threonine kinase [EC:2.7.11.-]
c127556_g1_i2	K08282	E2.7.11.1; non-specific serine/threonine protein kinase [EC:2.7.11.1]
c127556_g1_i2	K08286	E2.7.11.-; protein-serine/threonine kinase [EC:2.7.11.-]
c127556_g1_i3	K08282	E2.7.11.1; non-specific serine/threonine protein kinase [EC:2.7.11.1]
[truncated: 15,244 more rows]
