# Supplementary material for: Transcriptome of the coralline alga Calliarthron tuberculosum (Corallinales, Rhodophyta) reveals convergent evolution of a partial lignin biosynthesis pathway
Source: PLoS One. 2022 Jul 14;17(7):e0266892. doi: 10.1371/journal.pone.0266892 (PMC9282553; doi:10.1371/journal.pone.0266892)
Supplement: S4 Table — C. tuberculosum sequences were extracted from the KEGG based starch and sucrose metabolism pathway number “00500”. “KEGG Identifier” refers to the specific KEGG code for the gene, “Contig Name” refers to the sequence identifier from the Calliarthron transcriptome representing the contig name_gene number_gene isoform and “Gene Name” refers to the gene acronym, the gene name, and its enzyme commission (EC) number. Sequences were extracted in the provided R file using the pathview program, accessible from the Github link provided. (XLSX) [file pone.0266892.s010.xlsx]

## Sheet: Sheet1
Table S4. Listed representation of the C. tuberculosum sequences present in starch and sucrose metabolism pathway from the KEGG based annotation.
C. tuberculosum sequences were extracted from the KEGG based starch and sucrose metabolism pathway number “00500”. “KEGG Identifier” refers to the specific KEGG code for the gene, “Contig Name” refers to the sequence identifier from the Calliarthron transcriptome where the values represent the contig name_gene number_gene isoform and “Gene Name” refers to the gene acronym, the gene name, and its …
KEGG Identifier	Contig Name	Gene Name
K01623, K01624	c121008_g1_i1	ALDO, fructose-bisphosphate aldolase, class I [EC:4.1.2.13]
K00128, K00149, K14085	c119763_g1_i1	ALDH, aldehyde dehydrogenase (NAD+) [EC:1.2.1.3]
K01905	c80735_g1_i1	acdA, acetate---CoA ligase (ADP-forming) subunit alpha [EC:6.2.1.13]
K00129	c110216_g1_i1	E1.2.1.5, aldehyde dehydrogenase (NAD(P)+) [EC:1.2.1.5]
K00002	c135748_g1_i1	AKR1A1, adh, alcohol dehydrogenase (NADP+) [EC:1.1.1.2]
K00001,K00121,K04072,K13951,K13953,K13954,K13980	c121976_g1_i1	E1.1.1.1, adh, alcohol dehydrogenase [EC:1.1.1.1]
K00161,K00162,K00163	c128636_g1_i1	PDHA, pdhA, pyruvate dehydrogenase E1 component alpha subunit [EC:1.2.4.1]
K00627	c119529_g1_i1	DLAT, aceF, pdhC, pyruvate dehydrogenase E2 component (dihydrolipoamide acetyltransferase) [EC:2.3.1.12]
K00016	c140826_g1_i1	LDH, ldh, L-lactate dehydrogenase [EC:1.1.1.27]
K00873,K12406	c128379_g1_i1	PK, pyk, pyruvate kinase [EC:2.7.1.40]
K01689	c119645_g1_i1	ENO, eno, enolase [EC:4.2.1.11]
K00134	c129936_g1_i1	GAPDH, gapA, glyceraldehyde 3-phosphate dehydrogenase [EC:1.2.1.12]
K01803	c136534_g1_i1	TPI, tpiA, triosephosphate isomerase (TIM) [EC:5.3.1.1]
K00850,K16370	c121379_g1_i1	pfkA, PFK, 6-phosphofructokinase 1 [EC:2.7.1.11]
K03841	c134394_g1_i1	FBP, fbp, fructose-1,6-bisphosphatase I [EC:3.1.3.11]
K01810	c120548_g1_i1	GPI, pgi, glucose-6-phosphate isomerase [EC:5.3.1.9]
K01835, K15778	c118346_g1_i1	pgm, phosphoglucomutase [EC:5.4.2.2]
K00845	c122554_g1_i1	glk, glucokinase [EC:2.7.1.2]
K01792	c142597_g1_i1	E5.1.3.15, glucose-6-phosphate 1-epimerase [EC:5.1.3.15]
K01785	c139719_g2_i1	galM, GALM, aldose 1-epimerase [EC:5.1.3.3]
K00382	c122792_g2_i1	DLD, lpd, pdhD, dihydrolipoamide dehydrogenase [EC:1.8.1.4]
K00927	c109813_g1_i1	PGK, pgk, phosphoglycerate kinase [EC:2.7.2.3]
K00886	c122443_g1_i1	ppgK, polyphosphate glucokinase [EC:2.7.1.63]
K01596	c138440_g1_i1	E4.1.1.32, pckA, PCK, phosphoenolpyruvate carboxykinase (GTP) [EC:4.1.1.32]
K14028	c133700_g1_i1	mdh1, mxaF, methanol dehydrogenase (cytochrome c) subunit 1 [EC:1.1.2.7]
K01610	c136784_g1_i1	E4.1.1.49, pckA, phosphoenolpyruvate carboxykinase (ATP) [EC:4.1.1.49]
K04022	c144430_g1_i1	eutG, alcohol dehydrogenase
K00150	c139428_g1_i1	gap2, glyceraldehyde-3-phosphate dehydrogenase (NAD(P)) [EC:1.2.1.59]
K00131	c133430_g1_i1	gapN, glyceraldehyde-3-phosphate dehydrogenase (NADP+) [EC:1.2.1.9]
K00169,K03737	c112504_g1_i1	porA, pyruvate ferredoxin oxidoreductase alpha subunit [EC:1.2.7.1]
K01895	c111719_g1_i1	ACSS, acs, acetyl-CoA synthetase [EC:6.2.1.1]
K00114	c133700_g1_i1	exaA, alcohol dehydrogenase (cytochrome c) [EC:1.1.2.8]
K15633,K15634,K15635	c119682_g1_i1	gpmI, 2,3-bisphosphoglycerate-independent phosphoglycerate mutase [EC:5.4.2.12]
K00138	c71920_g1_i1	aldB, aldehyde dehydrogenase [EC:1.2.1.-]
K03103	c10852_g1_i1	MINPP1, multiple inositol-polyphosphate phosphatase / 2,3-bisphosphoglycerate 3-phosphatase [EC:3.1.3.62 3.1.3.80]
K00895	c95442_g1_i1	pfp, PFP, diphosphate-dependent phosphofructokinase [EC:2.7.1.90]
