# Supplementary material for: Transcriptome of the coralline alga Calliarthron tuberculosum (Corallinales, Rhodophyta) reveals convergent evolution of a partial lignin biosynthesis pathway
Source: PLoS One. 2022 Jul 14;17(7):e0266892. doi: 10.1371/journal.pone.0266892 (PMC9282553; doi:10.1371/journal.pone.0266892)
Supplement: S5 Table — Calcification gene candidates were initially selected based on a literature search, and additional C. tuberculosum sequences were identified manually from the KEGG based annotations (annotation file available on the Github link), thus this list is not exhaustive. The genes are organized by their functional classification indicated as “overall function”. “KEGG Identifier” refers to the specific KEGG code for the gene, “Contig Name” refers to the sequence identifier from the Calliarthron transcriptome representing the contig name_gene number_gene isoform and “Gene Name” refers to the gene acronym, the gene name, and its enzyme commission (EC) number. (XLSX) [file pone.0266892.s011.xlsx]

## Sheet: Sheet1
Table S5. A list of calcification related gene candidates identified from KEGG-based annotations of the C. tuberculosum transcriptome.
Calcification gene candidates were initially selected based on a literature search, and then C. tuberculosum sequences were identified manually from the KEGG based annotations (annotation file available on Github), thus this is not an exhaustive list. The genes are organized by their functional classification indicated as “overall function”, while “KEGG Identifier” refers to the specific KEGG cod…
Overall Function	KEGG Identifier	Contig Name	Gene Name
Calcium Transport	K07300	c141580_g3_i1	chaA, CAX, Ca2+:H+ antiporter
	K07300	c70038_g1_i1	chaA, CAX, Ca2+:H+ antiporter
	K13749	c135822_g1_i1	SLC24A1, NCKX1, solute carrier family 24 (sodium/potassium/calcium exchanger), member 1
	K13749	c141467_g1_i1	SLC24A1, NCKX1, solute carrier family 24 (sodium/potassium/calcium exchanger), member 1
	K13749	c142161_g3_i1	SLC24A1, NCKX1, solute carrier family 24 (sodium/potassium/calcium exchanger), member 1
	K13751	c35254_g1_i1	SLC24A3, NCKX3, solute carrier family 24 (sodium/potassium/calcium exchanger), member 3
	K01537	c125098_g1_i1	ATP2C, P-type Ca2+ transporter type 2C [EC:7.2.2.10]
	K01537	c140443_g2_i1	ATP2C, P-type Ca2+ transporter type 2C [EC:7.2.2.10]
	K01537	c31467_g1_i1	ATP2C, P-type Ca2+ transporter type 2C [EC:7.2.2.10]
	K04855	c139798_g1_i1	CACNA1H, CAV3.2, voltage-dependent calcium channel T type alpha-1H
	K05849	c35254_g1_i1	SLC8A, NCX, solute carrier family 8 (sodium/calcium exchanger)
	K14077	c139798_g1_i1	TPCN2, two pore calcium channel protein 2
	K05853	c140443_g1_i1	ATP2A, P-type Ca2+ transporter type 2A [EC:7.2.2.10]
Carbonic Anhydrases	K01672	c140586_g1_i1	CA, carbonic anhydrase [EC:4.2.1.1]
	K01672	c141664_g1_i1	CA, carbonic anhydrase [EC:4.2.1.1]
	K01673	c142709_g1_i1	cynT, can, carbonic anhydrase [EC:4.2.1.1]
	K01673	c142794_g1_i1	cynT, can, carbonic anhydrase [EC:4.2.1.1]
	K01672	c144586_g1_i1	CA, carbonic anhydrase [EC:4.2.1.1]
	K01672	c144774_g1_i1	CA, carbonic anhydrase [EC:4.2.1.1]
	K01672	c145742_g1_i1	CA, carbonic anhydrase [EC:4.2.1.1]
	K01672	c147664_g1_i1	CA, carbonic anhydrase [EC:4.2.1.1]
	K01672	c147842_g1_i1	CA, carbonic anhydrase [EC:4.2.1.1]
	K01672	c2473_g1_i1	CA, carbonic anhydrase [EC:4.2.1.1]
	K01673	c3938_g1_i1	cynT, can, carbonic anhydrase [EC:4.2.1.1]
	K01672	c54241_g1_i1	CA, carbonic anhydrase [EC:4.2.1.1]
	K01672	c66464_g1_i1	CA, carbonic anhydrase [EC:4.2.1.1]
	K01673	c135070_g1_i1	cynT, can, carbonic anhydrase [EC:4.2.1.1]
	K01673	c8083_g1_i1	cynT, can, carbonic anhydrase [EC:4.2.1.1]
	K01673	c126293_g1_i1	cynT, can, carbonic anhydrase [EC:4.2.1.1]
	K01674	c134664_g1_i1	cah, carbonic anhydrase [EC:4.2.1.1]
	K01672	c136868_g1_i1	CA, carbonic anhydrase [EC:4.2.1.1]
	K01672	c138433_g1_i1	CA, carbonic anhydrase [EC:4.2.1.1]
Inorganic Carbon Transport	K06573	c128132_g1_i1	SLC4A1, AE1, CD233, solute carrier family 4 (anion exchanger), member 1
	K06573	c128132_g1_i2	SLC4A1, AE1, CD233, solute carrier family 4 (anion exchanger), member 1
	K06573	c133847_g2_i1	SLC4A1, AE1, CD233, solute carrier family 4 (anion exchanger), member 1
	K06573	c118778_g1_i1	SLC4A1, AE1, CD233, solute carrier family 4 (anion exchanger), member 1
	K13860	c129387_g1_i1	SLC4A9, AE4, solute carrier family 4 (sodium bicarbonate cotransporter), member 9
	K13575	c6961_g1_i1	SLC4A4, NBC1, solute carrier family 4 (sodium bicarbonate cotransporter), member 4
pH Homeostasis	K02145	c147527_g1_i1	ATPeV1A, ATP6A, V-type H+-transporting ATPase subunit A [EC:7.1.2.2]
	K02152	c147704_g1_i1	ATPeV1G, ATP6G, V-type H+-transporting ATPase subunit G
	K02155	c123437_g1_i1	ATPeV0C, ATP6L, V-type H+-transporting ATPase 16kDa proteolipid subunit
	K02154	c13210_g1_i1	ATPeV0A, ATP6N, V-type H+-transporting ATPase subunit a
	K02147	c6259_g1_i1	ATPeV1B, ATP6B, V-type H+-transporting ATPase subunit B
HSP90	K04079	c128546_g1_i1	HSP90A, htpG, molecular chaperone HtpG
	K04079	c131409_g1_i1	HSP90A, htpG, molecular chaperone HtpG
	K04079	c142977_g1_i1	HSP90A, htpG, molecular chaperone HtpG
	K09487		HSP90B, TRA1, heat shock protein 90kDa beta
	K04079	c144484_g1_i1	HSP90A, htpG, molecular chaperone HtpG
	K09487		HSP90B, TRA1, heat shock protein 90kDa beta
	K04079	c70453_g1_i1	HSP90A, htpG, molecular chaperone HtpG
	K04079	c115773_g1_i1	HSP90A, htpG, molecular chaperone HtpG
	K09487		HSP90B, TRA1, heat shock protein 90kDa beta
	K04079	c140061_g1_i1	HSP90A, htpG, molecular chaperone HtpG
		c140061_g2_i1
	K04079	c147395_g1_i1	HSP90A, htpG, molecular chaperone HtpG
	K09487		HSP90B, TRA1, heat shock protein 90kDa beta
	K04079	c148255_g1_i1	HSP90A, htpG, molecular chaperone HtpG
	K04079	c148928_g1_i1	HSP90A, htpG, molecular chaperone HtpG
	K04079	c127624_g1_i1	HSP90A, htpG, molecular chaperone HtpG
