# Supplementary material for: Transcriptome of the coralline alga Calliarthron tuberculosum (Corallinales, Rhodophyta) reveals convergent evolution of a partial lignin biosynthesis pathway
Source: PLoS One. 2022 Jul 14;17(7):e0266892. doi: 10.1371/journal.pone.0266892 (PMC9282553; doi:10.1371/journal.pone.0266892)
Supplement: S6 Table — (XLSX) [file pone.0266892.s012.xlsx]

## Sheet: Sheet1
Table S6. Key resources used in this study, including sample identifiers, reagents, online resources, and programs.
RESOURCE		SOURCE	IDENTIFIER
Biological Samples
	Calliarthron tuberculosum sample vouchers	This paper	UBC A89970, UBC A89985
			see https://herbweb.botany.ubc.ca/herbarium/search.php?Database=algae
Critical Commercial Assays
	HiSeq 2000 (Transcript reads)	Illumina
	IIx platform (Genomic reads)	Illumina
	Spectrum Plant Total RNA kit	Sigma-Aldrich	STRN50
Deposited Data
	Raw sequencing reads for transcriptomic and genomic data	This paper	PRJEB39919
	Genome supported transcripts, transcriptome assemblies, annotations	This paper	https://github.com/martonelab/geneAnnotCalliarthronTranscriptome/
	Additional Calliarthron Genomic Reads	[46]	SRP005182
	Pyropia genomic data	[41]	MXAK00000000
	Arabidopsis Proteome		taxid:3701
Software and Algorithms
	TransDecoder v5.0.1	[75]	https://github.com/TransDecoder/TransDecoder/wiki
	Trinity	[75]	https://github.com/trinityrnaseq/trinityrnaseq/wiki
	Blast2GO	[76]	https://www.blast2go.com/
	Kyoto Encyclopedia of Genes and Genomes (KEGG)	[77]	https://www.genome.jp/kegg/
	Pathview R Package	[78]	https://www.bioconductor.org/packages/release/bioc/html/pathview.html
	HMMER	[82]	http://hmmer.org/
	EMBOSS Transeq	[83]	http://emboss.sourceforge.net/apps/release/6.6/emboss/apps/transeq.html
	MUSCLE v3.5	[84]	http://www.drive5.com/muscle/muscle.html
	IQtree	[88,89]	http://www.iqtree.org/
	TrimAl	[86]	http://trimal.cgenomics.org/
	FigTree	[90]	http://tree.bio.ed.ac.uk/software/figtree/
	Trimmomatic v0.33	[91]	http://www.usadellab.org/cms/?page=trimmomatic
	SPAdes	[92]	https://cab.spbu.ru/software/spades/
	L_RNA_Scaffolder	[93]	https://github.com/CAFS-bioinformatics/L_RNA_scaffolder
	PASA v2.0.2	[80]	https://github.com/PASApipeline/PASApipeline
	CEGMA	[94]	http://korflab.ucdavis.edu/datasets/cegma/
	BUSCO	[95]	https://busco.ezlab.org/
	RepeatMasker version open-4.0.6	[79]	http://www.repeatmasker.org/
	AUGUSTUS v3.2.1	[81]	https://github.com/nextgenusfs/augustus
